# Supplementary material for: Sustained reduction in numbers of Australian fur seal pups: Implications for future population monitoring
Source: PLoS One. 2022 Mar 18;17(3):e0265610. doi: 10.1371/journal.pone.0265610 (PMC8932563; doi:10.1371/journal.pone.0265610)
Supplement: S2 File — (XLSX) [file pone.0265610.s002.xlsx]

## Sheet: Sheet1
PublicationTitle	Source	State	Location	Subarea	Method	Marked	Surveyed	M	m	clear	m dead	N	Total dead	BreedSeas	Resight	DataType
Understanding meta-population trends of the Australian fur seal	McIntosh et al. (2018)	NSW	Montague Island		CMR	13/1/2014	2014-01-13	18	20	1	0	18.9		2013	1	raw											1	19	0.31	SE		Dave Slip
Understanding meta-population trends of the Australian fur seal	McIntosh et al. (2018)	NSW	Montague Island		CMR	13/1/2014	2014-01-13	18	15	1	0	19.19		2013	2	raw											1	19	0.31	SE		Andy & Stu
Understanding meta-population trends of the Australian fur seal	McIntosh et al. (2018)	NSW	Montague Island		CMR	13/1/2014	2014-01-13	18	14	1	0	19.27		2013	3	raw											1	19	0.31	SE		Gemma
Understanding meta-population trends of the Australian fur seal	McIntosh et al. (2018)	NSW	Montague Island		CMR	13/1/2014	2014-01-13	18	14	1	0	19.27		2013	4	raw											1	19	0.31	SE		Rob
Understanding meta-population trends of the Australian fur seal	McIntosh et al. (2018)	NSW	Montague Island		CMR	15/1/2014	2014-01-13	18	11	1	0	19.58		2013	5	raw											2	19	0.31	SE		Dave Slip
Understanding meta-population trends of the Australian fur seal	McIntosh et al. (2018)	NSW	Montague Island		CMR	15/1/2014	2014-01-13	18	12	1	0	19.46		2013	6	raw											2	19	0.31	SE		Gemma
Understanding meta-population trends of the Australian fur seal	McIntosh et al. (2018)	NSW	Montague Island		CMR	15/1/2014	2014-01-13	18	11	1	0	19.58		2013	7	raw											2	19	0.31	SE		Rob
Observations on seals at Montague Island, New South Wales	Shaughnessy et al. (2001)	NSW	Montague Island		Direct	/12/1984						0		1984	1	raw												0
Observations on seals at Montague Island, New South Wales	Shaughnessy et al. (2001)	NSW	Montague Island		Direct	/10/1993						1		1993	1	raw												1				A. Irvine
Observations on seals at Montague Island, New South Wales	Shaughnessy et al. (2001)	NSW	Montague Island		Direct	/11/1997						0		1997	1	raw												0
Observations on seals at Montague Island, New South Wales	Shaughnessy et al. (2001)	NSW	Montague Island		Direct	/12/1997						0		1997	2	raw												0
Observations on seals at Montague Island, New South Wales	Shaughnessy et al. (2001)	NSW	Montague Island		Direct	/11/1998						0		1998	1	raw												0
Pup Production and Population Trends of the Australian Fur Seal (Arctocephalus pusillus doriferus)	Kirkwood et al. (2005)	NSW	Montague Island		Direct	/11/2002						1		2002	1	raw												1				Peter Shaughnessy
Continued population recovery by Australian fur seals	Kirkwood et al. (2010)	NSW	Montague Island		Direct	5/1/2008						2		2007	1	raw												2
Understanding meta-population trends of the Australian fur seal	McIntosh et al. (2018)	SA	Baudin Rocks		Direct	//2014						6		2013	1	raw												6				Simon Goldsworthy						Data from Simon Goldsworthy, SARDI-Aquatic Sciences
Population assessment of fur seals and sea lions at some colonies in South Australia, 2007-08, Report to DEH	Shaughnessy 2008	SA	North Casurina Island		CMR	2008-01-30	2008-01-31	15	8	2	0		1	2007	1	raw												28	1.3	SE		Peter Shaughnessy						Count date range 31/1-1/2/2008.
Population assessment of fur seals and sea lions at some colonies in South Australia, 2007-08, Report to DEH	Shaughnessy 2008	SA	North Casurina Island		CMR	2008-01-30	2008-01-31	15	11	1	0		1	2007	2	raw
Population assessment of fur seals and sea lions at some colonies in South Australia, 2007-08, Report to DEH	Shaughnessy 2008	SA	North Casurina Island		CMR	2008-01-30	2008-01-31	15	11	4	0		1	2007	3	raw
Population assessment of fur seals and sea lions at some colonies in South Australia, 2007-08, Report to DEH	Shaughnessy 2008	SA	North Casurina Island		CMR	2008-01-30	2008-02-01	15	9	1	0		1	2007	4	raw
Population assessment of fur seals and sea lions at some colonies in South Australia, 2007-08, Report to DEH	Shaughnessy 2008	SA	North Casurina Island		CMR	2008-01-30	2008-02-01	15	13	7	0		1	2007	5	raw
Population assessment of fur seals and sea lions at some colonies in South Australia, 2007-08, Report to DEH	Shaughnessy 2008	SA	North Casurina Island		CMR	2008-01-30	2008-02-01	15	9	5	0		1	2007	6	raw
Abundance of fur seal pups on North Casuarina Island, South Australia in the 2011-12 breeding season	Shaughnessy and Goldsworthy (2012)	SA	North Casurina Island		CMR	2012-01-01		42	23	13	0	65	6	2012	1	raw												74										Data in PINP files, unknown quality or detail
Abundance of fur seal pups on North Casuarina Island, South Australia in the 2011-12 breeding season	Shaughnessy and Goldsworthy (2012)	SA	North Casurina Island		CMR	2012-01-01		42	16	9	0	65	6	2012	2	raw
Abundance of fur seal pups on North Casuarina Island, South Australia in the 2011-12 breeding season	Shaughnessy and Goldsworthy (2012)	SA	North Casurina Island		CMR	2012-01-01		42	16	8	0	62	6	2012	3	raw
Abundance of fur seal pups on North Casuarina Island, South Australia in the 2011-12 breeding season	Shaughnessy and Goldsworthy (2012)	SA	North Casurina Island		CMR	2012-01-01		42	24	14	0	66	6	2012	4	raw
Abundance of fur seal pups on North Casuarina Island, South Australia in the 2011-12 breeding season	Shaughnessy and Goldsworthy (2012)	SA	North Casurina Island		CMR	2012-01-01		42	18	15	0	76	6	2012	5	raw
Abundance of fur seal pups on North Casuarina Island, South Australia in the 2011-12 breeding season	Shaughnessy and Goldsworthy (2012)	SA	North Casurina Island		CMR	2012-01-01		42	23	16	0	71	6	2012	6	raw
Abundance of fur seal pups on North Casuarina Island, South Australia in the 2011-12 breeding season	Shaughnessy and Goldsworthy (2012)	SA	North Casurina Island		CMR	2012-01-01		42	20	14	0	71	6	2012	7	raw
Excel spreadsheet SDG	Shaughnessy and Goldsworthy (2014)	SA	North Casurina Island		CMR	2014-01-29		35	8	20	0	74.4286	1	2013	1	raw												75	3.2	SE		Peter Shaughnessy
Excel spreadsheet SDG	Shaughnessy and Goldsworthy (2014)	SA	North Casurina Island		CMR	2014-01-29		35	10	22	0	71	1	2013	2	raw												75	3.2	SE		Peter Shaughnessy
Excel spreadsheet SDG	Shaughnessy and Goldsworthy (2014)	SA	North Casurina Island		CMR	2014-01-29		35	7	17	0	85	1	2013	3	raw												75	3.2	SE		Peter Shaughnessy
Excel spreadsheet SDG	Shaughnessy and Goldsworthy (2014)	SA	North Casurina Island		CMR	2014-01-29		35	5	20	0	69.2857	1	2013	4	raw												75	3.2	SE		Peter Shaughnessy
Excel spreadsheet SDG	Shaughnessy and Goldsworthy (2014)	SA	North Casurina Island		CMR	2014-01-29		35	8	20	0	74.4286	1	2013	5	raw												75	3.2	SE		Peter Shaughnessy
Excel spreadsheet SDG	Shaughnessy and Goldsworthy (2014)	SA	North Casurina Island		CMR	2014-01-29		35	8	20	0	74.4286	1	2013	6	raw												75	3.2	SE		Peter Shaughnessy
Abundance of fur seal pups on North Casuarina Island, South Australia in the 2011-12 breeding season	Shaughnessy and Goldsworthy (2012)	SA	North Casurina Island		Direct							0		1988	1	raw												0										Data in PINP files, unknown quality or detail
Abundance of fur seal pups on North Casuarina Island, South Australia in the 2011-12 breeding season	Shaughnessy and Goldsworthy (2012)	SA	North Casurina Island		Direct							0		1989	1	raw												0										Data in PINP files, unknown quality or detail
Abundance of fur seal pups on North Casuarina Island, South Australia in the 2011-12 breeding season	Shaughnessy and Goldsworthy (2012)	SA	North Casurina Island		Direct							0		1992	1	raw												0										Data in PINP files, unknown quality or detail
Abundance of fur seal pups on North Casuarina Island, South Australia in the 2011-12 breeding season	Shaughnessy and Goldsworthy (2012)	SA	North Casurina Island		Direct							0		1994	1	raw												0										Data in PINP files, unknown quality or detail
Abundance of fur seal pups on North Casuarina Island, South Australia in the 2011-12 breeding season	Shaughnessy and Goldsworthy (2012)	SA	North Casurina Island		Direct							0		1995	1	raw
Population assessment of fur seals and sea lions at some colonies in South Australia, 2006-07. Final report to the Department for Environment and Heritage, South Australia and the South Australian Wildlife Conservation Fund	Shaughnessy & Goldsworthy (2007, Table 6 & p. 9)	SA	North Casurina Island		Direct	2007-01-29						11	1	2006	1	raw												11										Data in PINP files, unknown quality or detail
Understanding meta-population trends of the Australian fur seal	McIntosh et al. (2018)	SA	Williams Is		Direct		2014-03-14					2		2013	1	raw
Status of Australian fur seals at Cape Bridgewater, Victoria	Stamation et al. (1997)	Vic	Cape Bridgewater	Rock platform	Direct		15/1/1996					1		1995	1	raw
Pup Production and Population Trends of the Australian Fur Seal (Arctocephalus pusillus doriferus)	Kirkwood et al. (2005)	Vic	Cape Bridgewater	Rock platform	Direct		/12/2002					7		2002	1	raw
Continued population recovery by Australian fur seals	Kirkwood et al. (2010)	Vic	Cape Bridgewater	Cave	Direct		20/1/2008					7		2007	1	raw
Cape Bridgewater Trip Report	R. Kirkwood, PINP, unpub. data	Vic	Cape Bridgewater	Cave	Direct		31/1/2010					47		2009	1	raw
Cape Bridgewater Trip Report	R. Kirkwood, PINP, unpub. data	Vic	Cape Bridgewater	Cave	Direct		31/1/2010					47		2009	2	raw
Pup estimates for Australian and New Zealand fur seals in Victoria, Tasmania and New South Wales between 2007 and 2013	McIntosh et al. (2018)	Vic	Cape Bridgewater	Cave	Direct		11/1/2014					120	28	2013	1	raw
Pup estimates for Australian and New Zealand fur seals in Victoria, Tasmania and New South Wales between 2007 and 2013	McIntosh et al. (2018)	Vic	Cape Bridgewater	Cave	Direct		15/1/2015					95	34	2014	1	raw
Cape Bridgewater Trip Report	McIntosh et al. (2018)	Vic	Cape Bridgewater	Cave	Direct		13/1/2016					151	53	2015	1	raw
Cape Bridgewater Trip Report	McIntosh et al. (2018)	Vic	Cape Bridgewater	Cave	Direct		13/1/2016					141	53	2015	2	raw
Cape Bridgewater Trip Report	R. McIntosh, PINP, unpub. data	Vic	Cape Bridgewater	Cave	Direct		17/1/2017					174	28	2016	1	raw
Cape Bridgewater Trip Report	R. McIntosh, PINP, unpub. data	Vic	Cape Bridgewater	Cave	Direct		17/1/2017					159	28	2016	2	raw
Cape Bridgewater Trip Report	R. McIntosh, PINP, unpub. data	Vic	Cape Bridgewater	CaveEntrance	Direct		17/1/2017					1	0	2016	1	raw
Cape Bridgewater Trip Report	R. McIntosh, PINP, unpub. data	Vic	Cape Bridgewater	Rock platform	Direct		17/1/2017					9	0	2016	1	raw
Cape Bridgewater Trip Report	R. McIntosh, PINP, unpub. data	Vic	Cape Bridgewater	Cave	Direct		9/1/2018					158	41	2017	1	raw
Cape Bridgewater Trip Report	R. McIntosh, PINP, unpub. data	Vic	Cape Bridgewater	Cave	Direct		9/1/2018					181	41	2017	2	raw
Cape Bridgewater Trip Report	R. McIntosh, PINP, unpub. data	Vic	Cape Bridgewater	Cave	Direct		13/1/2019					99	26	2018	1	raw
Australian fur seals: pup numbers at Lady Julia Percy Island, Victoria, and a synthesis of the species' population status	Shaughnessy et al. (2002)	Vic	Deen Maar Island	Cape Frederick	CMR		6/1/2000	135	94	172	0	381.232	16	1999	1	raw
Australian fur seals: pup numbers at Lady Julia Percy Island, Victoria, and a synthesis of the species' population status	Shaughnessy et al. (2002)	Vic	Deen Maar Island	Cape Frederick	CMR		7/1/2000	135	71	164	0	444.778	16	1999	2	raw
Australian fur seals: pup numbers at Lady Julia Percy Island, Victoria, and a synthesis of the species' population status	Shaughnessy et al. (2002)	Vic	Deen Maar Island	Cape Frederick	CMR		8/1/2000	135	78	188	0	458.646	16	1999	3	raw
Australian fur seals: pup numbers at Lady Julia Percy Island, Victoria, and a synthesis of the species' population status	Shaughnessy et al. (2002)	Vic	Deen Maar Island	Cape Frederick	CMR		9/1/2000	135	69	186	2	491.057	16	1999	4	raw
Australian fur seals: pup numbers at Lady Julia Percy Island, Victoria, and a synthesis of the species' population status	Shaughnessy et al. (2002)	Vic	Deen Maar Island	Dinghy Cove	CMR		6/1/2000	445	171	174	1	879.829	133	1999	1	raw
Australian fur seals: pup numbers at Lady Julia Percy Island, Victoria, and a synthesis of the species' population status	Shaughnessy et al. (2002)	Vic	Deen Maar Island	Dinghy Cove	CMR		7/1/2000	445	223	197	2	946.061	133	1999	2	raw
Australian fur seals: pup numbers at Lady Julia Percy Island, Victoria, and a synthesis of the species' population status	Shaughnessy et al. (2002)	Vic	Deen Maar Island	Dinghy Cove	CMR		8/1/2000	445	265	241	2	932.198	133	1999	3	raw
Australian fur seals: pup numbers at Lady Julia Percy Island, Victoria, and a synthesis of the species' population status	Shaughnessy et al. (2002)	Vic	Deen Maar Island	Dinghy Cove	CMR		9/1/2000	445	285	276	4	900.765	133	1999	4	raw
Australian fur seals: pup numbers at Lady Julia Percy Island, Victoria, and a synthesis of the species' population status	Shaughnessy et al. (2002)	Vic	Deen Maar Island	Landslip Point	CMR		6/1/2000	477	288	244	2	1036.54	115	1999	1	raw
Australian fur seals: pup numbers at Lady Julia Percy Island, Victoria, and a synthesis of the species' population status	Shaughnessy et al. (2002)	Vic	Deen Maar Island	Landslip Point	CMR		7/1/2000	477	320	265	4	1044.82	115	1999	2	raw
Australian fur seals: pup numbers at Lady Julia Percy Island, Victoria, and a synthesis of the species' population status	Shaughnessy et al. (2002)	Vic	Deen Maar Island	Landslip Point	CMR		8/1/2000	477	286	234	1	1050.22	115	1999	3	raw
Australian fur seals: pup numbers at Lady Julia Percy Island, Victoria, and a synthesis of the species' population status	Shaughnessy et al. (2002)	Vic	Deen Maar Island	Landslip Point	CMR		9/1/2000	477	356	249	1	1146.28	115	1999	4	raw
Australian fur seals: pup numbers at Lady Julia Percy Island, Victoria, and a synthesis of the species' population status	Shaughnessy et al. (2002)	Vic	Deen Maar Island	Seal Bay	CMR		6/1/2000	485	169	204	2	884.005	70	1999	1	raw
Australian fur seals: pup numbers at Lady Julia Percy Island, Victoria, and a synthesis of the species' population status	Shaughnessy et al. (2002)	Vic	Deen Maar Island	Seal Bay	CMR		7/1/2000	485	263	244	7	999.192	70	1999	2	raw
Australian fur seals: pup numbers at Lady Julia Percy Island, Victoria, and a synthesis of the species' population status	Shaughnessy et al. (2002)	Vic	Deen Maar Island	Seal Bay	CMR		8/1/2000	485	234	248	10	932.325	70	1999	3	raw
Australian fur seals: pup numbers at Lady Julia Percy Island, Victoria, and a synthesis of the species' population status	Shaughnessy et al. (2002)	Vic	Deen Maar Island	Seal Bay	CMR		9/1/2000	485	253	168	11	1196.09	70	1999	4	raw
Australian fur seals: pup numbers at Lady Julia Percy Island, Victoria, and a synthesis of the species' population status	Shaughnessy et al. (2002)	Vic	Deen Maar Island	Sphinx Head	CMR		8/1/2000	192	225	85	0	696.942	8	1999	1	raw
Australian fur seals: pup numbers at Lady Julia Percy Island, Victoria, and a synthesis of the species' population status	Shaughnessy et al. (2002)	Vic	Deen Maar Island	Sphinx Head	CMR		9/1/2000	192	271	104	1	687.543	8	1999	2	raw
Australian fur seals: pup numbers at Lady Julia Percy Island, Victoria, and a synthesis of the species' population status	Shaughnessy et al. (2002)	Vic	Deen Maar Island	Square Reef	CMR		8/1/2000	102	130	47	0	380.958	5	1999	1	raw
Australian fur seals: pup numbers at Lady Julia Percy Island, Victoria, and a synthesis of the species' population status	Shaughnessy et al. (2002)	Vic	Deen Maar Island	Square Reef	CMR		9/1/2000	102	128	53	0	346.148	5	1999	2	raw
Pup Production and Population Trends of the Australian Fur Seal (Arctocephalus pusillus doriferus)	Kirkwood et al. (2005)	Vic	Deen Maar Island	Cape Frederick	CMR		9/1/2003	239	288	122	0	564.9		2002	1	raw
Pup Production and Population Trends of the Australian Fur Seal (Arctocephalus pusillus doriferus)	Kirkwood et al. (2005)	Vic	Deen Maar Island	Cape Frederick	CMR		9/1/2003	239	303	132	0	549.6		2002	2	raw
Pup Production and Population Trends of the Australian Fur Seal (Arctocephalus pusillus doriferus)	Kirkwood et al. (2005)	Vic	Deen Maar Island	Cape Frederick	CMR		9/1/2003	239	343	143	0	574.3		2002	3	raw
Pup Production and Population Trends of the Australian Fur Seal (Arctocephalus pusillus doriferus)	Kirkwood et al. (2005)	Vic	Deen Maar Island	Cape Frederick	CMR		9/1/2003	239	318	146	0	521.8		2002	4	raw
Pup Production and Population Trends of the Australian Fur Seal (Arctocephalus pusillus doriferus)	Kirkwood et al. (2005)	Vic	Deen Maar Island	Delta Reef	CMR		7/1/2003	101	84	39	0	215.8		2002	1	raw
Pup Production and Population Trends of the Australian Fur Seal (Arctocephalus pusillus doriferus)	Kirkwood et al. (2005)	Vic	Deen Maar Island	Dinghy Cove	CMR		7/1/2003	569	766	358	0	1220.2		2002	1	raw
Pup Production and Population Trends of the Australian Fur Seal (Arctocephalus pusillus doriferus)	Kirkwood et al. (2005)	Vic	Deen Maar Island	Dinghy Cove	CMR		8/1/2003	569	633	277	0	1298.9		2002	2	raw
Pup Production and Population Trends of the Australian Fur Seal (Arctocephalus pusillus doriferus)	Kirkwood et al. (2005)	Vic	Deen Maar Island	Dinghy Cove	CMR		9/1/2003	569	684	322	0	1209.8		2002	3	raw
Pup Production and Population Trends of the Australian Fur Seal (Arctocephalus pusillus doriferus)	Kirkwood et al. (2005)	Vic	Deen Maar Island	Dinghy Cove	CMR		9/1/2003	569	514	251	0	1165.9		2002	4	raw
Pup Production and Population Trends of the Australian Fur Seal (Arctocephalus pusillus doriferus)	Kirkwood et al. (2005)	Vic	Deen Maar Island	Landslip Point	CMR		7/1/2003	542	739	304	0	1316.4		2002	1	raw
Pup Production and Population Trends of the Australian Fur Seal (Arctocephalus pusillus doriferus)	Kirkwood et al. (2005)	Vic	Deen Maar Island	Landslip Point	CMR		8/1/2003	542	788	335	0	1274.1		2002	2	raw
Pup Production and Population Trends of the Australian Fur Seal (Arctocephalus pusillus doriferus)	Kirkwood et al. (2005)	Vic	Deen Maar Island	Landslip Point	CMR		8/1/2003	542	628	277	0	1227.6		2002	3	raw
Pup Production and Population Trends of the Australian Fur Seal (Arctocephalus pusillus doriferus)	Kirkwood et al. (2005)	Vic	Deen Maar Island	Landslip Point	CMR		9/1/2003	542	697	290	0	1302.5		2002	4	raw
Pup Production and Population Trends of the Australian Fur Seal (Arctocephalus pusillus doriferus)	Kirkwood et al. (2005)	Vic	Deen Maar Island	Seal Bay	CMR		8/1/2003	420	570	211	0	1101.7		2002	1	raw
Pup Production and Population Trends of the Australian Fur Seal (Arctocephalus pusillus doriferus)	Kirkwood et al. (2005)	Vic	Deen Maar Island	Seal Bay	CMR		8/1/2003	420	550	193	0	1194.7		2002	2	raw
Pup Production and Population Trends of the Australian Fur Seal (Arctocephalus pusillus doriferus)	Kirkwood et al. (2005)	Vic	Deen Maar Island	Seal Bay	CMR		9/1/2003	420	560	222	0	1217.4		2002	3	raw
Pup Production and Population Trends of the Australian Fur Seal (Arctocephalus pusillus doriferus)	Kirkwood et al. (2005)	Vic	Deen Maar Island	Seal Bay	CMR		9/1/2003	420	489	180	0	1139.7		2002	4	raw
Pup Production and Population Trends of the Australian Fur Seal (Arctocephalus pusillus doriferus)	Kirkwood et al. (2005)	Vic	Deen Maar Island	Sphinx Head	CMR		9/1/2003	467	578	290	1	929.2		2002	1	raw
Pup Production and Population Trends of the Australian Fur Seal (Arctocephalus pusillus doriferus)	Kirkwood et al. (2005)	Vic	Deen Maar Island	Sphinx Head	CMR		9/1/2003	467	591	306	1	900.5		2002	2	raw
Pup Production and Population Trends of the Australian Fur Seal (Arctocephalus pusillus doriferus)	Kirkwood et al. (2005)	Vic	Deen Maar Island	Sphinx Head	CMR		10/1/2003	467	601	312	1	898.2		2002	3	raw
Pup Production and Population Trends of the Australian Fur Seal (Arctocephalus pusillus doriferus)	Kirkwood et al. (2005)	Vic	Deen Maar Island	Sphinx Head	CMR		10/1/2003	467	594	315	1	879.3		2002	4	raw
Pup Production and Population Trends of the Australian Fur Seal (Arctocephalus pusillus doriferus)	Kirkwood et al. (2005)	Vic	Deen Maar Island	Square Reef	CMR		7/1/2003	271	216	140	0	417.6		2002	1	raw
Pup Production and Population Trends of the Australian Fur Seal (Arctocephalus pusillus doriferus)	Kirkwood et al. (2005)	Vic	Deen Maar Island	Square Reef	CMR		10/1/2003	271	222	164	3	365.6		2002	2	raw
Pup Production and Population Trends of the Australian Fur Seal (Arctocephalus pusillus doriferus)	Kirkwood et al. (2005)	Vic	Deen Maar Island	Square Reef	CMR		10/1/2003	271	193	128	3	406.5		2002	3	raw
Continued population recovery by Australian fur seals	Kirkwood et al. (2010)	Vic	Deen Maar Island	Cape Frederick	CMR	2008-01-06	9/1/2008	242	154	177	0	519.49		2007	1	raw
Continued population recovery by Australian fur seals	Kirkwood et al. (2010)	Vic	Deen Maar Island	Cape Frederick	CMR	2008-01-06	9/1/2008	242	160	214	0	564.994		2007	2	raw
Continued population recovery by Australian fur seals	Kirkwood et al. (2010)	Vic	Deen Maar Island	Cape Frederick	CMR	2008-01-06	9/1/2008	242	155	194	0	544.192		2007	3	raw
Continued population recovery by Australian fur seals	Kirkwood et al. (2010)	Vic	Deen Maar Island	Cape Frederick	CMR	2008-01-06	9/1/2008	242	137	174	1	547.13		2007	4	raw
Continued population recovery by Australian fur seals	Kirkwood et al. (2010)	Vic	Deen Maar Island	Cape Frederick	CMR	2008-01-06	10/1/2008	242	164	215	1	557.333		2007	5	raw
Continued population recovery by Australian fur seals	Kirkwood et al. (2010)	Vic	Deen Maar Island	Cape Frederick	CMR	2008-01-06	10/1/2008	242	155	205	1	560.013		2007	6	raw
Continued population recovery by Australian fur seals	Kirkwood et al. (2010)	Vic	Deen Maar Island	Dinghy Cove	CMR	2008-01-06	8/1/2008	534	282	439	4	1357.71		2007	1	raw
Continued population recovery by Australian fur seals	Kirkwood et al. (2010)	Vic	Deen Maar Island	Dinghy Cove	CMR	2008-01-06	8/1/2008	534	278	406	4	1306.71		2007	2	raw
Continued population recovery by Australian fur seals	Kirkwood et al. (2010)	Vic	Deen Maar Island	Dinghy Cove	CMR	2008-01-06	8/1/2008	534	247	410	5	1410.21		2007	3	raw
Continued population recovery by Australian fur seals	Kirkwood et al. (2010)	Vic	Deen Maar Island	Dinghy Cove	CMR	2008-01-06	8/1/2008	534	288	419	5	1302.41		2007	4	raw
Continued population recovery by Australian fur seals	Kirkwood et al. (2010)	Vic	Deen Maar Island	Dinghy Cove	CMR	2008-01-06	9/1/2008	534	305	471	6	1348.25		2007	5	raw
Continued population recovery by Australian fur seals	Kirkwood et al. (2010)	Vic	Deen Maar Island	Dinghy Cove	CMR	2008-01-06	9/1/2008	534	287	488	6	1430.36		2007	6	raw
Continued population recovery by Australian fur seals	Kirkwood et al. (2010)	Vic	Deen Maar Island	Landslip Point	CMR	2008-01-06	9/1/2008	398	251	246	0	787.5		2007	1	raw
Continued population recovery by Australian fur seals	Kirkwood et al. (2010)	Vic	Deen Maar Island	Landslip Point	CMR	2008-01-06	9/1/2008	398	229	233	0	802.204		2007	2	raw
Continued population recovery by Australian fur seals	Kirkwood et al. (2010)	Vic	Deen Maar Island	Landslip Point	CMR	2008-01-06	9/1/2008	398	193	190	0	788.773		2007	3	raw
Continued population recovery by Australian fur seals	Kirkwood et al. (2010)	Vic	Deen Maar Island	Landslip Point	CMR	2008-01-06	9/1/2008	398	264	234	0	750.325		2007	4	raw
Continued population recovery by Australian fur seals	Kirkwood et al. (2010)	Vic	Deen Maar Island	Landslip Point	CMR	2008-01-06	10/1/2008	398	227	232	0	804		2007	5	raw
Continued population recovery by Australian fur seals	Kirkwood et al. (2010)	Vic	Deen Maar Island	Landslip Point	CMR	2008-01-06	10/1/2008	398	176	202	0	853.356		2007	6	raw
Continued population recovery by Australian fur seals	Kirkwood et al. (2010)	Vic	Deen Maar Island	Seal Bay	CMR	2008-01-06	9/1/2008	551	192	191	0	1097.28		2007	1	raw
Continued population recovery by Australian fur seals	Kirkwood et al. (2010)	Vic	Deen Maar Island	Seal Bay	CMR	2008-01-06	9/1/2008	551	178	151	0	1016.65		2007	2	raw
Continued population recovery by Australian fur seals	Kirkwood et al. (2010)	Vic	Deen Maar Island	Seal Bay	CMR	2008-01-06	9/1/2008	551	183	160	0	1031		2007	3	raw
Continued population recovery by Australian fur seals	Kirkwood et al. (2010)	Vic	Deen Maar Island	Seal Bay	CMR	2008-01-06	9/1/2008	551	175	132	2	963.5		2007	4	raw
Continued population recovery by Australian fur seals	Kirkwood et al. (2010)	Vic	Deen Maar Island	Seal Bay	CMR	2008-01-06	10/1/2008	551	152	113	3	956.471		2007	5	raw
Continued population recovery by Australian fur seals	Kirkwood et al. (2010)	Vic	Deen Maar Island	Seal Bay	CMR	2008-01-06	10/1/2008	551	173	139	3	989.569		2007	6	raw
Continued population recovery by Australian fur seals	Kirkwood et al. (2010)	Vic	Deen Maar Island	Sphinx Head	CMR	2008-01-06	8/1/2008	457	305	307	3	913.487		2007	1	raw
Continued population recovery by Australian fur seals	Kirkwood et al. (2010)	Vic	Deen Maar Island	Sphinx Head	CMR	2008-01-06	8/1/2008	457	253	356	5	1091.91		2007	2	raw
Continued population recovery by Australian fur seals	Kirkwood et al. (2010)	Vic	Deen Maar Island	Sphinx Head	CMR	2008-01-06	8/1/2008	457	274	359	6	1047.07		2007	3	raw
Continued population recovery by Australian fur seals	Kirkwood et al. (2010)	Vic	Deen Maar Island	Sphinx Head	CMR	2008-01-06	8/1/2008	457	309	346	6	961.49		2007	4	raw
Continued population recovery by Australian fur seals	Kirkwood et al. (2010)	Vic	Deen Maar Island	Sphinx Head	CMR	2008-01-06	9/1/2008	457	253	291	6	974.843		2007	5	raw
Continued population recovery by Australian fur seals	Kirkwood et al. (2010)	Vic	Deen Maar Island	Sphinx Head	CMR	2008-01-06	9/1/2008	457	308	347	6	964.586		2007	6	raw
Continued population recovery by Australian fur seals	Kirkwood et al. (2010)	Vic	Deen Maar Island	Square Reef	CMR	2008-01-06	8/1/2008	209	150	161	3	429.709		2007	1	raw
Continued population recovery by Australian fur seals	Kirkwood et al. (2010)	Vic	Deen Maar Island	Square Reef	CMR	2008-01-06	8/1/2008	209	146	190	3	476.551		2007	2	raw
Continued population recovery by Australian fur seals	Kirkwood et al. (2010)	Vic	Deen Maar Island	Square Reef	CMR	2008-01-06	8/1/2008	209	169	191	3	441.571		2007	3	raw
Continued population recovery by Australian fur seals	Kirkwood et al. (2010)	Vic	Deen Maar Island	Square Reef	CMR	2008-01-06	8/1/2008	209	105	178	3	556.604		2007	4	raw
Continued population recovery by Australian fur seals	Kirkwood et al. (2010)	Vic	Deen Maar Island	Square Reef	CMR	2008-01-06	10/1/2008	209	118	175	3	513.412		2007	5	raw
Continued population recovery by Australian fur seals	Kirkwood et al. (2010)	Vic	Deen Maar Island	Square Reef	CMR	2008-01-06	10/1/2008	209	114	182	3	536.6		2007	6	raw
Pup estimates for Australian and New Zealand fur seals in Victoria, Tasmania and New South Wales between 2007 and 2013	McIntosh et al. (2018)	Vic	Deen Maar Island	Cape Frederick	CMR	6-7/1/2014	7/1/2014	149	87	90	2	308.377		2013	1	raw
Pup estimates for Australian and New Zealand fur seals in Victoria, Tasmania and New South Wales between 2007 and 2013	McIntosh et al. (2018)	Vic	Deen Maar Island	Cape Frederick	CMR	6-7/1/2014	7/1/2014	149	95	95	2	303.406		2013	2	raw
Pup estimates for Australian and New Zealand fur seals in Victoria, Tasmania and New South Wales between 2007 and 2013	McIntosh et al. (2018)	Vic	Deen Maar Island	Cape Frederick	CMR	6-7/1/2014	7/1/2014	149	96	99	2	308.061		2013	3	raw
Pup estimates for Australian and New Zealand fur seals in Victoria, Tasmania and New South Wales between 2007 and 2013	McIntosh et al. (2018)	Vic	Deen Maar Island	Cape Frederick	CMR	6-7/1/2014	7/1/2014	149	84	112	2	352.615		2013	4	raw
Pup estimates for Australian and New Zealand fur seals in Victoria, Tasmania and New South Wales between 2007 and 2013	McIntosh et al. (2018)	Vic	Deen Maar Island	Cape Frederick	CMR	6-7/1/2014	8/1/2014	149	101	97	2	297.615		2013	5	raw
Pup estimates for Australian and New Zealand fur seals in Victoria, Tasmania and New South Wales between 2007 and 2013	McIntosh et al. (2018)	Vic	Deen Maar Island	Cape Frederick	CMR	6-7/1/2014	8/1/2014	149	103	87	2	280.449		2013	6	raw
Pup estimates for Australian and New Zealand fur seals in Victoria, Tasmania and New South Wales between 2007 and 2013	McIntosh et al. (2018)	Vic	Deen Maar Island	Dinghy Cove	CMR	6-7/1/2014	7/1/2014	454	271	230	9	851.74		2013	1	raw
Pup estimates for Australian and New Zealand fur seals in Victoria, Tasmania and New South Wales between 2007 and 2013	McIntosh et al. (2018)	Vic	Deen Maar Island	Dinghy Cove	CMR	6-7/1/2014	7/1/2014	454	272	222	9	837.289		2013	2	raw
Pup estimates for Australian and New Zealand fur seals in Victoria, Tasmania and New South Wales between 2007 and 2013	McIntosh et al. (2018)	Vic	Deen Maar Island	Dinghy Cove	CMR	6-7/1/2014	7/1/2014	454	257	195	9	811.701		2013	3	raw
Pup estimates for Australian and New Zealand fur seals in Victoria, Tasmania and New South Wales between 2007 and 2013	McIntosh et al. (2018)	Vic	Deen Maar Island	Dinghy Cove	CMR	6-7/1/2014	7/1/2014	454	279	205	9	801.144		2013	4	raw
Pup estimates for Australian and New Zealand fur seals in Victoria, Tasmania and New South Wales between 2007 and 2013	McIntosh et al. (2018)	Vic	Deen Maar Island	Dinghy Cove	CMR	6-7/1/2014	8/1/2014	454	320	251	9	823.349		2013	5	raw
Pup estimates for Australian and New Zealand fur seals in Victoria, Tasmania and New South Wales between 2007 and 2013	McIntosh et al. (2018)	Vic	Deen Maar Island	Dinghy Cove	CMR	6-7/1/2014	8/1/2014	454	325	263	9	834.418		2013	6	raw
Pup estimates for Australian and New Zealand fur seals in Victoria, Tasmania and New South Wales between 2007 and 2013	McIntosh et al. (2018)	Vic	Deen Maar Island	Landslip Point	CMR	6-7/1/2014	7/1/2014	201	124	121	2	398.472		2013	1	raw
Pup estimates for Australian and New Zealand fur seals in Victoria, Tasmania and New South Wales between 2007 and 2013	McIntosh et al. (2018)	Vic	Deen Maar Island	Landslip Point	CMR	6-7/1/2014	7/1/2014	201	92	98	2	415.625		2013	2	raw
Pup estimates for Australian and New Zealand fur seals in Victoria, Tasmania and New South Wales between 2007 and 2013	McIntosh et al. (2018)	Vic	Deen Maar Island	Landslip Point	CMR	6-7/1/2014	7/1/2014	201	102	113	2	424.29		2013	3	raw
Pup estimates for Australian and New Zealand fur seals in Victoria, Tasmania and New South Wales between 2007 and 2013	McIntosh et al. (2018)	Vic	Deen Maar Island	Landslip Point	CMR	6-7/1/2014	7/1/2014	201	109	99	2	384.872		2013	4	raw
Pup estimates for Australian and New Zealand fur seals in Victoria, Tasmania and New South Wales between 2007 and 2013	McIntosh et al. (2018)	Vic	Deen Maar Island	Landslip Point	CMR	6-7/1/2014	8/1/2014	201	129	129	2	403.334		2013	5	raw
Pup estimates for Australian and New Zealand fur seals in Victoria, Tasmania and New South Wales between 2007 and 2013	McIntosh et al. (2018)	Vic	Deen Maar Island	Landslip Point	CMR	6-7/1/2014	8/1/2014	201	155	223	2	490.77		2013	6	raw
Pup estimates for Australian and New Zealand fur seals in Victoria, Tasmania and New South Wales between 2007 and 2013	McIntosh et al. (2018)	Vic	Deen Maar Island	Seal Bay	CMR	6-7/1/2014	8/1/2014	244	132	83	1	398.749		2013	1	raw
Pup estimates for Australian and New Zealand fur seals in Victoria, Tasmania and New South Wales between 2007 and 2013	McIntosh et al. (2018)	Vic	Deen Maar Island	Seal Bay	CMR	6-7/1/2014	8/1/2014	244	109	65	1	390.66		2013	2	raw
Pup estimates for Australian and New Zealand fur seals in Victoria, Tasmania and New South Wales between 2007 and 2013	McIntosh et al. (2018)	Vic	Deen Maar Island	Seal Bay	CMR	6-7/1/2014	8/1/2014	244	73	58	1	437.722		2013	3	raw
Pup estimates for Australian and New Zealand fur seals in Victoria, Tasmania and New South Wales between 2007 and 2013	McIntosh et al. (2018)	Vic	Deen Maar Island	Seal Bay	CMR	6-7/1/2014	8/1/2014	244	91	65	1	418.87		2013	4	raw
Pup estimates for Australian and New Zealand fur seals in Victoria, Tasmania and New South Wales between 2007 and 2013	McIntosh et al. (2018)	Vic	Deen Maar Island	Sphinx Head	CMR	6-7/1/2014	7/1/2014	297	201	59	0	384.04		2013	1	raw
Pup estimates for Australian and New Zealand fur seals in Victoria, Tasmania and New South Wales between 2007 and 2013	McIntosh et al. (2018)	Vic	Deen Maar Island	Sphinx Head	CMR	6-7/1/2014	7/1/2014	297	206	58	0	380.498		2013	2	raw
Pup estimates for Australian and New Zealand fur seals in Victoria, Tasmania and New South Wales between 2007 and 2013	McIntosh et al. (2018)	Vic	Deen Maar Island	Sphinx Head	CMR	6-7/1/2014	7/1/2014	297	218	75	0	399.055		2013	3	raw
Pup estimates for Australian and New Zealand fur seals in Victoria, Tasmania and New South Wales between 2007 and 2013	McIntosh et al. (2018)	Vic	Deen Maar Island	Sphinx Head	CMR	6-7/1/2014	7/1/2014	297	171	49	0	381.895		2013	4	raw
Pup estimates for Australian and New Zealand fur seals in Victoria, Tasmania and New South Wales between 2007 and 2013	McIntosh et al. (2018)	Vic	Deen Maar Island	Sphinx Head	CMR	6-7/1/2014	8/1/2014	297	189	58	0	387.968		2013	5	raw
Pup estimates for Australian and New Zealand fur seals in Victoria, Tasmania and New South Wales between 2007 and 2013	McIntosh et al. (2018)	Vic	Deen Maar Island	Sphinx Head	CMR	6-7/1/2014	8/1/2014	297	191	53	0	379.26		2013	6	raw
Pup estimates for Australian and New Zealand fur seals in Victoria, Tasmania and New South Wales between 2007 and 2013	McIntosh et al. (2018)	Vic	Deen Maar Island	Square Reef	CMR	6-7/1/2014	7/1/2014	116	94	40	0	165.263		2013	1	raw
Pup estimates for Australian and New Zealand fur seals in Victoria, Tasmania and New South Wales between 2007 and 2013	McIntosh et al. (2018)	Vic	Deen Maar Island	Square Reef	CMR	6-7/1/2014	7/1/2014	116	86	41	0	171.138		2013	2	raw
Pup estimates for Australian and New Zealand fur seals in Victoria, Tasmania and New South Wales between 2007 and 2013	McIntosh et al. (2018)	Vic	Deen Maar Island	Square Reef	CMR	6-7/1/2014	7/1/2014	116	82	40	0	172.386		2013	3	raw
Pup estimates for Australian and New Zealand fur seals in Victoria, Tasmania and New South Wales between 2007 and 2013	McIntosh et al. (2018)	Vic	Deen Maar Island	Square Reef	CMR	6-7/1/2014	7/1/2014	116	85	39	0	169.058		2013	4	raw
Pup estimates for Australian and New Zealand fur seals in Victoria, Tasmania and New South Wales between 2007 and 2013	McIntosh et al. (2018)	Vic	Deen Maar Island	Square Reef	CMR	6-7/1/2014	8/1/2014	116	73	30	0	163.432		2013	5	raw
Pup estimates for Australian and New Zealand fur seals in Victoria, Tasmania and New South Wales between 2007 and 2013	McIntosh et al. (2018)	Vic	Deen Maar Island	Square Reef	CMR	6-7/1/2014	8/1/2014	116	88	23	0	146.236		2013	6	raw
2017 Census trip report	R. McIntosh, PINP, unpub. data	Vic	Deen Maar Island	Cape Frederick	CMR	5-7 /1/2018	7/1/2018	123	92	124	0	288.333	23	2017	1	raw
2017 Census trip report	R. McIntosh, PINP, unpub. data	Vic	Deen Maar Island	Cape Frederick	CMR	5-7 /1/2018	7/1/2018	123	74	121	0	323.053	23	2017	2	raw
2017 Census trip report	R. McIntosh, PINP, unpub. data	Vic	Deen Maar Island	Cape Frederick	CMR	5-7 /1/2018	7/1/2018	123	83	117	0	295.714	23	2017	3	raw
2017 Census trip report	R. McIntosh, PINP, unpub. data	Vic	Deen Maar Island	Cape Frederick	CMR	5-7 /1/2018	7/1/2018	123	88	133	0	308.303	23	2017	4	raw
2017 Census trip report	R. McIntosh, PINP, unpub. data	Vic	Deen Maar Island	Dinghy Cove	CMR	5-7 /1/2018	7/1/2018	452	289	325	3	953.31	14	2017	1	raw
2017 Census trip report	R. McIntosh, PINP, unpub. data	Vic	Deen Maar Island	Dinghy Cove	CMR	5-7 /1/2018	7/1/2018	452	250	297	3	981.47	14	2017	2	raw
2017 Census trip report	R. McIntosh, PINP, unpub. data	Vic	Deen Maar Island	Dinghy Cove	CMR	5-7 /1/2018	7/1/2018	452	252	311	3	1002.16	14	2017	3	raw
2017 Census trip report	R. McIntosh, PINP, unpub. data	Vic	Deen Maar Island	Dinghy Cove	CMR	5-7 /1/2018	7/1/2018	452	289	320	3	945.552	14	2017	4	raw
2017 Census trip report	R. McIntosh, PINP, unpub. data	Vic	Deen Maar Island	Landslip Point	CMR	5-7 /1/2018	7/1/2018	200	166	148	0	546.439	21	2017	1	raw
2017 Census trip report	R. McIntosh, PINP, unpub. data	Vic	Deen Maar Island	Landslip Point	CMR	5-7 /1/2018	7/1/2018	200	139	154	0	500.085	21	2017	2	raw
2017 Census trip report	R. McIntosh, PINP, unpub. data	Vic	Deen Maar Island	Landslip Point	CMR	5-7 /1/2018	8/1/2018	200	130	126	1	499.813	21	2017	3	raw
2017 Census trip report	R. McIntosh, PINP, unpub. data	Vic	Deen Maar Island	Landslip Point	CMR	5-7 /1/2018	8/1/2018	200	132	134	1	510.538	21	2017	4	raw
2017 Census trip report	R. McIntosh, PINP, unpub. data	Vic	Deen Maar Island	Seal Bay	CMR	5-7 /1/2018	7/1/2018	202	104	87	0	370.2	37	2017	1	raw
2017 Census trip report	R. McIntosh, PINP, unpub. data	Vic	Deen Maar Island	Seal Bay	CMR	5-7 /1/2018	7/1/2018	202	79	93	0	437.988	37	2017	2	raw
2017 Census trip report	R. McIntosh, PINP, unpub. data	Vic	Deen Maar Island	Seal Bay	CMR	5-7 /1/2018	7/1/2018	202	122	173	0	487.52	37	2017	3	raw
2017 Census trip report	R. McIntosh, PINP, unpub. data	Vic	Deen Maar Island	Seal Bay	CMR	5-7 /1/2018	7/1/2018	202	99	131	0	467.93	37	2017	4	raw
2017 Census trip report	R. McIntosh, PINP, unpub. data	Vic	Deen Maar Island	Sphinx Head	CMR	5-7 /1/2018	7/1/2018	223	166	148	2	417.743	22	2017	1	raw
2017 Census trip report	R. McIntosh, PINP, unpub. data	Vic	Deen Maar Island	Sphinx Head	CMR	5-7 /1/2018	7/1/2018	223	139	154	2	465.2	22	2017	2	raw
2017 Census trip report	R. McIntosh, PINP, unpub. data	Vic	Deen Maar Island	Sphinx Head	CMR	5-7 /1/2018	7/1/2018	223	130	126	3	432.565	22	2017	3	raw
2017 Census trip report	R. McIntosh, PINP, unpub. data	Vic	Deen Maar Island	Sphinx Head	CMR	5-7 /1/2018	7/1/2018	223	132	134	3	442.662	22	2017	4	raw
2017 Census trip report	R. McIntosh, PINP, unpub. data	Vic	Deen Maar Island	Square Reef	CMR	5-7 /1/2018	7/1/2018	57	36	38	0	116.568	4	2017	1	raw
2017 Census trip report	R. McIntosh, PINP, unpub. data	Vic	Deen Maar Island	Square Reef	CMR	5-7 /1/2018	7/1/2018	57	35	50	0	137.556	4	2017	2	raw
2017 Census trip report	R. McIntosh, PINP, unpub. data	Vic	Deen Maar Island	Square Reef	CMR	5-7 /1/2018	7/1/2018	57	40	48	0	124.902	4	2017	3	raw
2017 Census trip report	R. McIntosh, PINP, unpub. data	Vic	Deen Maar Island	Square Reef	CMR	5-7 /1/2018	7/1/2018	57	43	57	0	132.136	4	2017	4	raw
Australian fur seals: pup numbers at Lady Julia Percy Island, Victoria, and a synthesis of the species' population status	Shaughnessy et al. (2002)	Vic	Deen Maar Island	Delta Reef	Direct		/1/2000					300		1999	1	raw
Australian fur seals: pup numbers at Lady Julia Percy Island, Victoria, and a synthesis of the species' population status	Shaughnessy et al. (2002)	Vic	Deen Maar Island	South Coast Cave	Direct		/1/2000					80		1999	1	raw
Pup Production and Population Trends of the Australian Fur Seal (Arctocephalus pusillus doriferus)	Kirkwood et al. (2005)	Vic	Deen Maar Island	South Coast Cave	Direct		8/1/2003					165		2002	1	raw
Continued population recovery by Australian fur seals	Kirkwood et al. (2010)	Vic	Deen Maar Island	Cave Shelf	Direct	2008-01-06	9/1/2008					7		2007	1	raw
Continued population recovery by Australian fur seals	Kirkwood et al. (2010)	Vic	Deen Maar Island	Delta Reef	Direct	2008-01-06	9/1/2008					154		2007	1	raw
Continued population recovery by Australian fur seals	Kirkwood et al. (2010)	Vic	Deen Maar Island	South Coast Cave	Direct	2008-01-06	9/1/2008					186		2007	1	raw
Pup estimates for Australian and New Zealand fur seals in Victoria, Tasmania and New South Wales between 2007 and 2013	McIntosh et al. (2018)	Vic	Deen Maar Island	Cave Shelf	Direct		10/1/2014					12		2013	1	raw
Pup estimates for Australian and New Zealand fur seals in Victoria, Tasmania and New South Wales between 2007 and 2013	McIntosh et al. (2018)	Vic	Deen Maar Island	Delta Reef	Direct		10/1/2014					58		2013	1	raw
Pup estimates for Australian and New Zealand fur seals in Victoria, Tasmania and New South Wales between 2007 and 2013	McIntosh et al. (2018)	Vic	Deen Maar Island	McCoy	Direct		9/1/2014					12		2013	1	raw
Pup estimates for Australian and New Zealand fur seals in Victoria, Tasmania and New South Wales between 2007 and 2013	McIntosh et al. (2018)	Vic	Deen Maar Island	Plateau	Direct	2014-01-07	9/1/2014					6		2013	1	raw
Pup estimates for Australian and New Zealand fur seals in Victoria, Tasmania and New South Wales between 2007 and 2013	McIntosh et al. (2018)	Vic	Deen Maar Island	South Coast Cave	Direct	2014-01-07	10/1/2014					55		2013	1	raw
2017 Census trip report	R. McIntosh, PINP, unpub. data	Vic	Deen Maar Island	Delta Reef	Direct		8/1/2018					34		2017	1	raw
2017 Census trip report	R. McIntosh, PINP, unpub. data	Vic	Deen Maar Island	Delta Reef	Direct		8/1/2018					34		2017	2	raw
2017 Census trip report	R. McIntosh, PINP, unpub. data	Vic	Deen Maar Island	Delta Reef	Direct		8/1/2018					34		2017	3	raw
2017 Census trip report	R. McIntosh, PINP, unpub. data	Vic	Deen Maar Island	Delta Reef	Direct		8/1/2018					36		2017	4	raw
2017 Census trip report	R. McIntosh, PINP, unpub. data	Vic	Deen Maar Island	Delta Reef	Direct		8/1/2018					37		2017	5	raw
Interannual variation in pup production and the timing of breeding in benthic foraging Australian fur seals	Gibbens and Arnould (2009)	Vic	Kanowna Island		Direct							1579		1997		mean
Interannual variation in pup production and the timing of breeding in benthic foraging Australian fur seals	Gibbens and Arnould (2009)	Vic	Kanowna Island		Direct							1516		1998		mean
Interannual variation in pup production and the timing of breeding in benthic foraging Australian fur seals	Gibbens and Arnould (2009)	Vic	Kanowna Island		Direct							1727		2000		mean
Interannual variation in pup production and the timing of breeding in benthic foraging Australian fur seals	Gibbens and Arnould (2009)	Vic	Kanowna Island		Direct							2301		2002		mean
Interannual variation in pup production and the timing of breeding in benthic foraging Australian fur seals	Gibbens and Arnould (2009)	Vic	Kanowna Island		Direct		16/12/2003					1673		2003		mean
Interannual variation in pup production and the timing of breeding in benthic foraging Australian fur seals	Gibbens and Arnould (2009)	Vic	Kanowna Island		Direct		15/12/2004					1877		2004		mean
Interannual variation in pup production and the timing of breeding in benthic foraging Australian fur seals	Gibbens and Arnould (2009)	Vic	Kanowna Island		Direct		14/12/2005					1794		2005		mean
Interannual variation in pup production and the timing of breeding in benthic foraging Australian fur seals	Gibbens and Arnould (2009)	Vic	Kanowna Island		Direct							1386		2006		mean
Interannual variation in pup production and the timing of breeding in benthic foraging Australian fur seals	Gibbens and Arnould (2009)	Vic	Kanowna Island		Direct		13/12/2007					1800		2007		mean
Interannual variation in pup production and the timing of breeding in benthic foraging Australian fur seals	Gibbens and Arnould (2009)	Vic	Kanowna Island		Direct		15/12/2013					1978		2013		mean
Excel spreadsheel JYP Arnould	JPY Arnould. Deakin University, unpub. data	Vic	Kanowna Island	Below Main Colony/Front Slope	Direct		2017-12-16					17		2017	1	raw
Excel spreadsheel JYP Arnould	JPY Arnould. Deakin University, unpub. data	Vic	Kanowna Island	Below Main Colony/Front Slope	Direct		2017-12-16					17		2017	2	raw
Excel spreadsheel JYP Arnould	JPY Arnould. Deakin University, unpub. data	Vic	Kanowna Island	Below Main Colony/Front Slope	Direct		2017-12-16					18		2017	3	raw
Excel spreadsheel JYP Arnould	JPY Arnould. Deakin University, unpub. data	Vic	Kanowna Island	Below Main Colony/Front Slope	Direct		2017-12-16					19		2017	4	raw
Excel spreadsheel JYP Arnould	JPY Arnould. Deakin University, unpub. data	Vic	Kanowna Island	East Coast Walkthrough	Direct		2017-12-16					75		2017	1	raw
Excel spreadsheel JYP Arnould	JPY Arnould. Deakin University, unpub. data	Vic	Kanowna Island	East Coast Walkthrough	Direct		2017-12-16					71		2017	2	raw
Excel spreadsheel JYP Arnould	JPY Arnould. Deakin University, unpub. data	Vic	Kanowna Island	East Coast Walkthrough	Direct		2017-12-16					78		2017	3	raw
Excel spreadsheel JYP Arnould	JPY Arnould. Deakin University, unpub. data	Vic	Kanowna Island	East Coast Walkthrough	Direct		2017-12-16					76		2017	4	raw
Excel spreadsheel JYP Arnould	JPY Arnould. Deakin University, unpub. data	Vic	Kanowna Island	Lower East Valley	Direct		2017-12-16					97		2017	1	raw
Excel spreadsheel JYP Arnould	JPY Arnould. Deakin University, unpub. data	Vic	Kanowna Island	Lower East Valley	Direct		2017-12-16					94		2017	2	raw
Excel spreadsheel JYP Arnould	JPY Arnould. Deakin University, unpub. data	Vic	Kanowna Island	Lower East Valley	Direct		2017-12-16					112		2017	3	raw
Excel spreadsheel JYP Arnould	JPY Arnould. Deakin University, unpub. data	Vic	Kanowna Island	Lower East Valley	Direct		2017-12-16					88		2017	4	raw
Excel spreadsheel JYP Arnould	JPY Arnould. Deakin University, unpub. data	Vic	Kanowna Island	Lower East Valley	Direct		2017-12-16					91		2017	5	raw
Excel spreadsheel JYP Arnould	JPY Arnould. Deakin University, unpub. data	Vic	Kanowna Island	Lower East Valley	Direct		2017-12-16					97		2017	6	raw
Excel spreadsheel JYP Arnould	JPY Arnould. Deakin University, unpub. data	Vic	Kanowna Island	Lower East Valley	Direct		2017-12-16					102		2017	7	raw
Excel spreadsheel JYP Arnould	JPY Arnould. Deakin University, unpub. data	Vic	Kanowna Island	Lower East Valley	Direct		2017-12-16					96		2017	8	raw
Excel spreadsheel JYP Arnould	JPY Arnould. Deakin University, unpub. data	Vic	Kanowna Island	Lower East Valley	Direct		2017-12-16					96		2017	9	raw
Excel spreadsheel JYP Arnould	JPY Arnould. Deakin University, unpub. data	Vic	Kanowna Island	Lower East Valley	Direct		2017-12-16					90		2017	10	raw
Excel spreadsheel JYP Arnould	JPY Arnould. Deakin University, unpub. data	Vic	Kanowna Island	Lower East Valley	Direct		2017-12-16					99		2017	11	raw
Excel spreadsheel JYP Arnould	JPY Arnould. Deakin University, unpub. data	Vic	Kanowna Island	Lower East Valley	Direct		2017-12-16					99		2017	12	raw
Excel spreadsheel JYP Arnould	JPY Arnould. Deakin University, unpub. data	Vic	Kanowna Island	Lower Main Colony Gully	Direct		2017-12-16					233		2017	1	raw
Excel spreadsheel JYP Arnould	JPY Arnould. Deakin University, unpub. data	Vic	Kanowna Island	Lower Main Colony Gully	Direct		2017-12-16					259		2017	2	raw
Excel spreadsheel JYP Arnould	JPY Arnould. Deakin University, unpub. data	Vic	Kanowna Island	Lower Main Colony Gully	Direct		2017-12-16					209		2017	3	raw
Excel spreadsheel JYP Arnould	JPY Arnould. Deakin University, unpub. data	Vic	Kanowna Island	Lower Main Colony Gully	Direct		2017-12-16					225		2017	4	raw
Excel spreadsheel JYP Arnould	JPY Arnould. Deakin University, unpub. data	Vic	Kanowna Island	Lower Main Colony Gully	Direct		2017-12-16					204		2017	5	raw
Excel spreadsheel JYP Arnould	JPY Arnould. Deakin University, unpub. data	Vic	Kanowna Island	Lower Main Colony Gully	Direct		2017-12-16					208		2017	6	raw
Excel spreadsheel JYP Arnould	JPY Arnould. Deakin University, unpub. data	Vic	Kanowna Island	Lower Main Colony Gully	Direct		2017-12-16					219		2017	7	raw
Excel spreadsheel JYP Arnould	JPY Arnould. Deakin University, unpub. data	Vic	Kanowna Island	Lower Main Colony Gully	Direct		2017-12-16					220		2017	8	raw
Excel spreadsheel JYP Arnould	JPY Arnould. Deakin University, unpub. data	Vic	Kanowna Island	Lower Main Colony Gully	Direct		2017-12-16					207		2017	9	raw
Excel spreadsheel JYP Arnould	JPY Arnould. Deakin University, unpub. data	Vic	Kanowna Island	Lower Main Colony Gully	Direct		2017-12-16					232		2017	10	raw
Excel spreadsheel JYP Arnould	JPY Arnould. Deakin University, unpub. data	Vic	Kanowna Island	Lower Main Colony Gully	Direct		2017-12-16					207		2017	11	raw
Excel spreadsheel JYP Arnould	JPY Arnould. Deakin University, unpub. data	Vic	Kanowna Island	Lower Main Colony Gully	Direct		2017-12-16					248		2017	12	raw
Excel spreadsheel JYP Arnould	JPY Arnould. Deakin University, unpub. data	Vic	Kanowna Island	Lower Main Colony Gully	Direct		2017-12-16					202		2017	13	raw
Excel spreadsheel JYP Arnould	JPY Arnould. Deakin University, unpub. data	Vic	Kanowna Island	Lower Main Colony Gully	Direct		2017-12-16					210		2017	14	raw
Excel spreadsheel JYP Arnould	JPY Arnould. Deakin University, unpub. data	Vic	Kanowna Island	Lower Main Colony Gully	Direct		2017-12-16					207		2017	15	raw
Excel spreadsheel JYP Arnould	JPY Arnould. Deakin University, unpub. data	Vic	Kanowna Island	Lower Main Colony Gully	Direct		2017-12-16					221		2017	16	raw
Excel spreadsheel JYP Arnould	JPY Arnould. Deakin University, unpub. data	Vic	Kanowna Island	Main Colony Walkthrough	Direct		2017-12-16					564		2017	1	raw
Excel spreadsheel JYP Arnould	JPY Arnould. Deakin University, unpub. data	Vic	Kanowna Island	Main Colony Walkthrough	Direct		2017-12-16					530		2017	2	raw
Excel spreadsheel JYP Arnould	JPY Arnould. Deakin University, unpub. data	Vic	Kanowna Island	Main Colony Walkthrough	Direct		2017-12-16					543		2017	3	raw
Excel spreadsheel JYP Arnould	JPY Arnould. Deakin University, unpub. data	Vic	Kanowna Island	Main Colony Walkthrough	Direct		2017-12-16					538		2017	4	raw
Excel spreadsheel JYP Arnould	JPY Arnould. Deakin University, unpub. data	Vic	Kanowna Island	Mid Main Colony Gully	Direct		2017-12-16					270		2017	1	raw
Excel spreadsheel JYP Arnould	JPY Arnould. Deakin University, unpub. data	Vic	Kanowna Island	Mid Main Colony Gully	Direct		2017-12-16					229		2017	2	raw
Excel spreadsheel JYP Arnould	JPY Arnould. Deakin University, unpub. data	Vic	Kanowna Island	Mid Main Colony Gully	Direct		2017-12-16					261		2017	3	raw
Excel spreadsheel JYP Arnould	JPY Arnould. Deakin University, unpub. data	Vic	Kanowna Island	Mid Main Colony Gully	Direct		2017-12-16					267		2017	4	raw
Excel spreadsheel JYP Arnould	JPY Arnould. Deakin University, unpub. data	Vic	Kanowna Island	Mid Main Colony Gully	Direct		2017-12-16					273		2017	5	raw
Excel spreadsheel JYP Arnould	JPY Arnould. Deakin University, unpub. data	Vic	Kanowna Island	Mid Main Colony Gully	Direct		2017-12-16					252		2017	6	raw
Excel spreadsheel JYP Arnould	JPY Arnould. Deakin University, unpub. data	Vic	Kanowna Island	Mid Main Colony Gully	Direct		2017-12-16					250		2017	7	raw
Excel spreadsheel JYP Arnould	JPY Arnould. Deakin University, unpub. data	Vic	Kanowna Island	Mid Main Colony Gully	Direct		2017-12-16					279		2017	8	raw
Excel spreadsheel JYP Arnould	JPY Arnould. Deakin University, unpub. data	Vic	Kanowna Island	Mid Main Colony Gully	Direct		2017-12-16					256		2017	9	raw
Excel spreadsheel JYP Arnould	JPY Arnould. Deakin University, unpub. data	Vic	Kanowna Island	Mid Main Colony Gully	Direct		2017-12-16					249		2017	10	raw
Excel spreadsheel JYP Arnould	JPY Arnould. Deakin University, unpub. data	Vic	Kanowna Island	Mid Main Colony Gully	Direct		2017-12-16					257		2017	11	raw
Excel spreadsheel JYP Arnould	JPY Arnould. Deakin University, unpub. data	Vic	Kanowna Island	Mid Main Colony Gully	Direct		2017-12-16					258		2017	12	raw
Excel spreadsheel JYP Arnould	JPY Arnould. Deakin University, unpub. data	Vic	Kanowna Island	Mid Main Colony Gully	Direct		2017-12-16					240		2017	13	raw
Excel spreadsheel JYP Arnould	JPY Arnould. Deakin University, unpub. data	Vic	Kanowna Island	Mid Main Colony Gully	Direct		2017-12-16					248		2017	14	raw
Excel spreadsheel JYP Arnould	JPY Arnould. Deakin University, unpub. data	Vic	Kanowna Island	Mid Main Colony Gully	Direct		2017-12-16					248		2017	15	raw
Excel spreadsheel JYP Arnould	JPY Arnould. Deakin University, unpub. data	Vic	Kanowna Island	Mid Main Colony Gully	Direct		2017-12-16					261		2017	16	raw
Excel spreadsheel JYP Arnould	JPY Arnould. Deakin University, unpub. data	Vic	Kanowna Island	South East Point	Direct		2017-12-16					15		2017	1	raw
Excel spreadsheel JYP Arnould	JPY Arnould. Deakin University, unpub. data	Vic	Kanowna Island	Upper East Valley	Direct		2017-12-16					213		2017	1	raw
Excel spreadsheel JYP Arnould	JPY Arnould. Deakin University, unpub. data	Vic	Kanowna Island	Upper East Valley	Direct		2017-12-16					212		2017	2	raw
Excel spreadsheel JYP Arnould	JPY Arnould. Deakin University, unpub. data	Vic	Kanowna Island	Upper East Valley	Direct		2017-12-16					223		2017	3	raw
Excel spreadsheel JYP Arnould	JPY Arnould. Deakin University, unpub. data	Vic	Kanowna Island	Upper East Valley	Direct		2017-12-16					214		2017	4	raw
Excel spreadsheel JYP Arnould	JPY Arnould. Deakin University, unpub. data	Vic	Kanowna Island	Upper East Valley	Direct		2017-12-16					209		2017	5	raw
Excel spreadsheel JYP Arnould	JPY Arnould. Deakin University, unpub. data	Vic	Kanowna Island	Upper East Valley	Direct		2017-12-16					217		2017	6	raw
Excel spreadsheel JYP Arnould	JPY Arnould. Deakin University, unpub. data	Vic	Kanowna Island	Upper East Valley	Direct		2017-12-16					208		2017	7	raw
Excel spreadsheel JYP Arnould	JPY Arnould. Deakin University, unpub. data	Vic	Kanowna Island	Upper East Valley	Direct		2017-12-16					219		2017	8	raw
Excel spreadsheel JYP Arnould	JPY Arnould. Deakin University, unpub. data	Vic	Kanowna Island	Upper East Valley	Direct		2017-12-16					208		2017	9	raw
Excel spreadsheel JYP Arnould	JPY Arnould. Deakin University, unpub. data	Vic	Kanowna Island	Upper East Valley	Direct		2017-12-16					211		2017	10	raw
Excel spreadsheel JYP Arnould	JPY Arnould. Deakin University, unpub. data	Vic	Kanowna Island	Upper East Valley	Direct		2017-12-16					216		2017	11	raw
Excel spreadsheel JYP Arnould	JPY Arnould. Deakin University, unpub. data	Vic	Kanowna Island	Upper East Valley	Direct		2017-12-16					214		2017	12	raw
Excel spreadsheel JYP Arnould	JPY Arnould. Deakin University, unpub. data	Vic	Kanowna Island	Upper Main Colony Gully	Direct		2017-12-16					265		2017	1	raw
Excel spreadsheel JYP Arnould	JPY Arnould. Deakin University, unpub. data	Vic	Kanowna Island	Upper Main Colony Gully	Direct		2017-12-16					220		2017	2	raw
Excel spreadsheel JYP Arnould	JPY Arnould. Deakin University, unpub. data	Vic	Kanowna Island	Upper Main Colony Gully	Direct		2017-12-16					246		2017	3	raw
Excel spreadsheel JYP Arnould	JPY Arnould. Deakin University, unpub. data	Vic	Kanowna Island	Upper Main Colony Gully	Direct		2017-12-16					242		2017	4	raw
Excel spreadsheel JYP Arnould	JPY Arnould. Deakin University, unpub. data	Vic	Kanowna Island	Upper Main Colony Gully	Direct		2017-12-16					235		2017	5	raw
Excel spreadsheel JYP Arnould	JPY Arnould. Deakin University, unpub. data	Vic	Kanowna Island	Upper Main Colony Gully	Direct		2017-12-16					206		2017	6	raw
Excel spreadsheel JYP Arnould	JPY Arnould. Deakin University, unpub. data	Vic	Kanowna Island	Upper Main Colony Gully	Direct		2017-12-16					252		2017	7	raw
Excel spreadsheel JYP Arnould	JPY Arnould. Deakin University, unpub. data	Vic	Kanowna Island	Upper Main Colony Gully	Direct		2017-12-16					243		2017	8	raw
Excel spreadsheel JYP Arnould	JPY Arnould. Deakin University, unpub. data	Vic	Kanowna Island	Upper Main Colony Gully	Direct		2017-12-16					261		2017	9	raw
Excel spreadsheel JYP Arnould	JPY Arnould. Deakin University, unpub. data	Vic	Kanowna Island	Upper Main Colony Gully	Direct		2017-12-16					237		2017	10	raw
Excel spreadsheel JYP Arnould	JPY Arnould. Deakin University, unpub. data	Vic	Kanowna Island	Upper Main Colony Gully	Direct		2017-12-16					250		2017	11	raw
Excel spreadsheel JYP Arnould	JPY Arnould. Deakin University, unpub. data	Vic	Kanowna Island	Upper Main Colony Gully	Direct		2017-12-16					248		2017	12	raw
Excel spreadsheel JYP Arnould	JPY Arnould. Deakin University, unpub. data	Vic	Kanowna Island	Upper Main Colony Gully	Direct		2017-12-16					271		2017	13	raw
Excel spreadsheel JYP Arnould	JPY Arnould. Deakin University, unpub. data	Vic	Kanowna Island	Upper Main Colony Gully	Direct		2017-12-16					223		2017	14	raw
Excel spreadsheel JYP Arnould	JPY Arnould. Deakin University, unpub. data	Vic	Kanowna Island	Upper Main Colony Gully	Direct		2017-12-16					257		2017	15	raw
Excel spreadsheel JYP Arnould	JPY Arnould. Deakin University, unpub. data	Vic	Kanowna Island	Upper Main Colony Gully	Direct		2017-12-16					254		2017	16	raw
Excel spreadsheel JYP Arnould	JPY Arnould. Deakin University, unpub. data	Vic	Kanowna Island	West Coast Walkthrough	Direct		2017-12-16					123		2017	1	raw
Excel spreadsheel JYP Arnould	JPY Arnould. Deakin University, unpub. data	Vic	Kanowna Island	West Coast Walkthrough	Direct		2017-12-16					105		2017	2	raw
Excel spreadsheel JYP Arnould	JPY Arnould. Deakin University, unpub. data	Vic	Kanowna Island	West Coast Walkthrough	Direct		2017-12-16					105		2017	3	raw
Excel spreadsheel JYP Arnould	JPY Arnould. Deakin University, unpub. data	Vic	Kanowna Island	West Coast Walkthrough	Direct		2017-12-16					112		2017	4	raw
Excel spreadsheel JYP Arnould	JPY Arnould. Deakin University, unpub. data	Vic	Kanowna Island	West coast/blow hole	Direct		2017-12-16					103		2017	1	raw
Excel spreadsheel JYP Arnould	JPY Arnould. Deakin University, unpub. data	Vic	Kanowna Island	West coast/blow hole	Direct		2017-12-16					102		2017	2	raw
Excel spreadsheel JYP Arnould	JPY Arnould. Deakin University, unpub. data	Vic	Kanowna Island	West coast/blow hole	Direct		2017-12-16					100		2017	3	raw
Excel spreadsheel JYP Arnould	JPY Arnould. Deakin University, unpub. data	Vic	Kanowna Island	West coast/blow hole	Direct		2017-12-16					97		2017	4	raw
2017 Census trip report	R. McIntosh, PINP, unpub. data	Vic	Marengo Reef	Inner Island	Direct		4/1/2018					1	0	2017	1	raw
2017 Census trip report	R. McIntosh, PINP, unpub. data	Vic	Marengo Reef	Outer Island	Direct		4/1/2018					4	0	2017	1	raw
Pup Production and Population Trends of the Australian Fur Seal (Arctocephalus pusillus doriferus)	Kirkwood et al. (2005)	Vic	Rag Island		Direct		/3/2003					30		2002	1	raw
Continued population recovery by Australian fur seals	Kirkwood et al. (2010)	Vic	Rag Island		Direct		2008-02-02					277		2007	1	raw
Pup estimates for Australian and New Zealand fur seals in Victoria, Tasmania and New South Wales between 2007 and 2013	McIntosh et al. (2018)	Vic	Rag Island		Direct		20/1/2014					295		2013	1	raw
2017 Census trip report	R. McIntosh, PINP, unpub. data	Vic	Rag Island		Direct		26/1/2018					362		2017	1	raw
2017 Census trip report	R. McIntosh, PINP, unpub. data	Vic	Rag Island		Direct		26/1/2018					340		2017	2	raw
Abundance of Australian Fur Seal Pups, at Seal Rocks, Victoria, in 1991-1992 from Petersen and Bayesian Estimators	Shaughnessy et al. (1995)	Vic	Seal Rocks	Main Beach	CMR		30/12/1992	402	116	276		1352.67		1991	1	raw
Abundance of Australian Fur Seal Pups, at Seal Rocks, Victoria, in 1991-1992 from Petersen and Bayesian Estimators	Shaughnessy et al. (1995)	Vic	Seal Rocks	Main Beach	CMR		31/12/1992	402	112	274		1379.19		1991	2	raw
Abundance of Australian Fur Seal Pups, at Seal Rocks, Victoria, in 1991-1992 from Petersen and Bayesian Estimators	Shaughnessy et al. (1995)	Vic	Seal Rocks	Main Beach	CMR		31/12/1992	402	75	214		1536.76		1991	3	raw
Abundance of Australian Fur Seal Pups, at Seal Rocks, Victoria, in 1991-1992 from Petersen and Bayesian Estimators	Shaughnessy et al. (1995)	Vic	Seal Rocks	Main Beach	CMR		1/1/1992	402	90	215		1354.14		1991	4	raw
Abundance of Australian Fur Seal Pups, at Seal Rocks, Victoria, in 1991-1992 from Petersen and Bayesian Estimators	Shaughnessy et al. (1995)	Vic	Seal Rocks	Main Beach	CMR		1/1/1992	402	115	238		1228.84		1991	5	raw
Abundance of Australian Fur Seal Pups, at Seal Rocks, Victoria, in 1991-1992 from Petersen and Bayesian Estimators	Shaughnessy et al. (1995)	Vic	Seal Rocks	Main Beach	CMR		2/1/1992	402	125	317		1415.9		1991	6	raw
Abundance of Australian Fur Seal Pups, at Seal Rocks, Victoria, in 1991-1992 from Petersen and Bayesian Estimators	Shaughnessy et al. (1995)	Vic	Seal Rocks	North Point	CMR		30/1/1992	200	158	381		681.642		1991	1	raw
Abundance of Australian Fur Seal Pups, at Seal Rocks, Victoria, in 1991-1992 from Petersen and Bayesian Estimators	Shaughnessy et al. (1995)	Vic	Seal Rocks	North Point	CMR		31/1/1992	200	58	199		877.949		1991	2	raw
Abundance of Australian Fur Seal Pups, at Seal Rocks, Victoria, in 1991-1992 from Petersen and Bayesian Estimators	Shaughnessy et al. (1995)	Vic	Seal Rocks	North Point	CMR		31/1/1992	200	76	193		703.805		1991	3	raw
Abundance of Australian Fur Seal Pups, at Seal Rocks, Victoria, in 1991-1992 from Petersen and Bayesian Estimators	Shaughnessy et al. (1995)	Vic	Seal Rocks	North Point	CMR		1/1/1992	200	110	237		629.162		1991	4	raw
Abundance of Australian Fur Seal Pups, at Seal Rocks, Victoria, in 1991-1992 from Petersen and Bayesian Estimators	Shaughnessy et al. (1995)	Vic	Seal Rocks	North Point	CMR		1/1/1992	200	102	258		703.476		1991	5	raw
Abundance of Australian Fur Seal Pups, at Seal Rocks, Victoria, in 1991-1992 from Petersen and Bayesian Estimators	Shaughnessy et al. (1995)	Vic	Seal Rocks	North Point	CMR		2/1/1992	200	107	265		693.194		1991	6	raw
Abundance of Australian Fur Seal Pups, at Seal Rocks, Victoria, in 1991-1992 from Petersen and Bayesian Estimators	Shaughnessy et al. (1995)	Vic	Seal Rocks	West Bay	CMR		30/1/1992	214	81	209		761.988		1991	1	raw
Abundance of Australian Fur Seal Pups, at Seal Rocks, Victoria, in 1991-1992 from Petersen and Bayesian Estimators	Shaughnessy et al. (1995)	Vic	Seal Rocks	West Bay	CMR		31/1/1992	214	103	229		687.413		1991	2	raw
Abundance of Australian Fur Seal Pups, at Seal Rocks, Victoria, in 1991-1992 from Petersen and Bayesian Estimators	Shaughnessy et al. (1995)	Vic	Seal Rocks	West Bay	CMR		31/1/1992	214	63	144		697.75		1991	3	raw
Abundance of Australian Fur Seal Pups, at Seal Rocks, Victoria, in 1991-1992 from Petersen and Bayesian Estimators	Shaughnessy et al. (1995)	Vic	Seal Rocks	West Bay	CMR		1/1/1992	214	101	276		795.765		1991	4	raw
Abundance of Australian Fur Seal Pups, at Seal Rocks, Victoria, in 1991-1992 from Petersen and Bayesian Estimators	Shaughnessy et al. (1995)	Vic	Seal Rocks	West Bay	CMR		1/1/1992	214	57	141		736.672		1991	5	raw
Abundance of Australian Fur Seal Pups, at Seal Rocks, Victoria, in 1991-1992 from Petersen and Bayesian Estimators	Shaughnessy et al. (1995)	Vic	Seal Rocks	West Bay	CMR		2/1/1992	214	98	232		717.838		1991	6	raw
Australian fur seals at Seal Rocks, Victoria: pup abundance by mark-recapture estimation shows continued increase	Shaughnessy et al. (2000)	Vic	Seal Rocks	Main Beach	CMR	1997-12-26	28/12/1997	603	159	253		1558.08		1997	1	raw
Australian fur seals at Seal Rocks, Victoria: pup abundance by mark-recapture estimation shows continued increase	Shaughnessy et al. (2000)	Vic	Seal Rocks	Main Beach	CMR	1997-12-26	28/12/1997	603	165	335		1821.92		1997	2	raw
Australian fur seals at Seal Rocks, Victoria: pup abundance by mark-recapture estimation shows continued increase	Shaughnessy et al. (2000)	Vic	Seal Rocks	Main Beach	CMR	1997-12-26	29/12/1997	603	129	254		1783.12		1997	3	raw
Australian fur seals at Seal Rocks, Victoria: pup abundance by mark-recapture estimation shows continued increase	Shaughnessy et al. (2000)	Vic	Seal Rocks	Main Beach	CMR	1997-12-26	29/12/1997	603	122	301		2081.08		1997	4	raw
Australian fur seals at Seal Rocks, Victoria: pup abundance by mark-recapture estimation shows continued increase	Shaughnessy et al. (2000)	Vic	Seal Rocks	Main Beach	CMR	1997-12-26	30/12/1997	603	120	241		1806.01		1997	5	raw
Australian fur seals at Seal Rocks, Victoria: pup abundance by mark-recapture estimation shows continued increase	Shaughnessy et al. (2000)	Vic	Seal Rocks	Main Beach	CMR	1997-12-26	30/12/1997	603	154	328		1881.14		1997	6	raw
Australian fur seals at Seal Rocks, Victoria: pup abundance by mark-recapture estimation shows continued increase	Shaughnessy et al. (2000)	Vic	Seal Rocks	North Point	CMR	1997-12-26	28/12/1997	361	110	231		1114.35		1997	1	raw
Australian fur seals at Seal Rocks, Victoria: pup abundance by mark-recapture estimation shows continued increase	Shaughnessy et al. (2000)	Vic	Seal Rocks	North Point	CMR	1997-12-26	28/12/1997	361	142	322		1176.13		1997	2	raw
Australian fur seals at Seal Rocks, Victoria: pup abundance by mark-recapture estimation shows continued increase	Shaughnessy et al. (2000)	Vic	Seal Rocks	North Point	CMR	1997-12-26	29/12/1997	361	117	304		1293.61		1997	3	raw
Australian fur seals at Seal Rocks, Victoria: pup abundance by mark-recapture estimation shows continued increase	Shaughnessy et al. (2000)	Vic	Seal Rocks	North Point	CMR	1997-12-26	29/12/1997	361	114	408		1645.31		1997	4	raw
Australian fur seals at Seal Rocks, Victoria: pup abundance by mark-recapture estimation shows continued increase	Shaughnessy et al. (2000)	Vic	Seal Rocks	North Point	CMR	1997-12-26	30/12/1997	361	124	301		1232.7		1997	5	raw
Australian fur seals at Seal Rocks, Victoria: pup abundance by mark-recapture estimation shows continued increase	Shaughnessy et al. (2000)	Vic	Seal Rocks	North Point	CMR	1997-12-26	30/12/1997	361	107	398		1695.04		1997	6	raw
Australian fur seals at Seal Rocks, Victoria: pup abundance by mark-recapture estimation shows continued increase	Shaughnessy et al. (2000)	Vic	Seal Rocks	West Bay	CMR	1997-12-26	28/12/1997	327	122	205		873.667		1997	1	raw
Australian fur seals at Seal Rocks, Victoria: pup abundance by mark-recapture estimation shows continued increase	Shaughnessy et al. (2000)	Vic	Seal Rocks	West Bay	CMR	1997-12-26	28/12/1997	327	71	189		1188		1997	2	raw
Australian fur seals at Seal Rocks, Victoria: pup abundance by mark-recapture estimation shows continued increase	Shaughnessy et al. (2000)	Vic	Seal Rocks	West Bay	CMR	1997-12-26	29/12/1997	327	117	186		844.017		1997	3	raw
Australian fur seals at Seal Rocks, Victoria: pup abundance by mark-recapture estimation shows continued increase	Shaughnessy et al. (2000)	Vic	Seal Rocks	West Bay	CMR	1997-12-26	29/12/1997	327	85	203		1101.23		1997	4	raw
Australian fur seals at Seal Rocks, Victoria: pup abundance by mark-recapture estimation shows continued increase	Shaughnessy et al. (2000)	Vic	Seal Rocks	West Bay	CMR	1997-12-26	30/12/1997	327	103	202		964.077		1997	5	raw
Australian fur seals at Seal Rocks, Victoria: pup abundance by mark-recapture estimation shows continued increase	Shaughnessy et al. (2000)	Vic	Seal Rocks	West Bay	CMR	1997-12-26	30/12/1997	327	122	292		1105.67		1997	6	raw
Pup Production and Population Trends of the Australian Fur Seal (Arctocephalus pusillus doriferus)	Kirkwood et al. (2005)	Vic	Seal Rocks	Main Beach	CMR		28/12/2002	912	439	194		2057.91		2002	1	raw
Pup Production and Population Trends of the Australian Fur Seal (Arctocephalus pusillus doriferus)	Kirkwood et al. (2005)	Vic	Seal Rocks	Main Beach	CMR		28/12/2002	912	417	173		2192.3		2002	2	raw
Pup Production and Population Trends of the Australian Fur Seal (Arctocephalus pusillus doriferus)	Kirkwood et al. (2005)	Vic	Seal Rocks	Main Beach	CMR		29/12/2002	912	492	223		2008.42		2002	3	raw
Pup Production and Population Trends of the Australian Fur Seal (Arctocephalus pusillus doriferus)	Kirkwood et al. (2005)	Vic	Seal Rocks	Main Beach	CMR		29/12/2002	912	550	244		2052.32		2002	4	raw
Pup Production and Population Trends of the Australian Fur Seal (Arctocephalus pusillus doriferus)	Kirkwood et al. (2005)	Vic	Seal Rocks	Main Beach	CMR		30/12/2002	912	555	245		2062.53		2002	5	raw
Pup Production and Population Trends of the Australian Fur Seal (Arctocephalus pusillus doriferus)	Kirkwood et al. (2005)	Vic	Seal Rocks	Main Beach	CMR		30/12/2002	912	618	241		2334.32		2002	6	raw
Pup Production and Population Trends of the Australian Fur Seal (Arctocephalus pusillus doriferus)	Kirkwood et al. (2005)	Vic	Seal Rocks	North Point	CMR		28/12/2002	480	349	128		1304.04		2002	1	raw
Pup Production and Population Trends of the Australian Fur Seal (Arctocephalus pusillus doriferus)	Kirkwood et al. (2005)	Vic	Seal Rocks	North Point	CMR		28/12/2002	480	367	135		1300.53		2002	2	raw
Pup Production and Population Trends of the Australian Fur Seal (Arctocephalus pusillus doriferus)	Kirkwood et al. (2005)	Vic	Seal Rocks	North Point	CMR		29/12/2002	480	466	166		1344.07		2002	3	raw
Pup Production and Population Trends of the Australian Fur Seal (Arctocephalus pusillus doriferus)	Kirkwood et al. (2005)	Vic	Seal Rocks	North Point	CMR		29/12/2002	480	427	164		1246.68		2002	4	raw
Pup Production and Population Trends of the Australian Fur Seal (Arctocephalus pusillus doriferus)	Kirkwood et al. (2005)	Vic	Seal Rocks	North Point	CMR		30/12/2002	480	496	178		1334.51		2002	5	raw
Pup Production and Population Trends of the Australian Fur Seal (Arctocephalus pusillus doriferus)	Kirkwood et al. (2005)	Vic	Seal Rocks	North Point	CMR		30/12/2002	480	500	192		1247.61		2002	6	raw
Pup Production and Population Trends of the Australian Fur Seal (Arctocephalus pusillus doriferus)	Kirkwood et al. (2005)	Vic	Seal Rocks	West Bay	CMR		28/12/2002	443	294	141		921.394		2002	1	raw
Pup Production and Population Trends of the Australian Fur Seal (Arctocephalus pusillus doriferus)	Kirkwood et al. (2005)	Vic	Seal Rocks	West Bay	CMR		28/12/2002	443	287	131		967.727		2002	2	raw
Pup Production and Population Trends of the Australian Fur Seal (Arctocephalus pusillus doriferus)	Kirkwood et al. (2005)	Vic	Seal Rocks	West Bay	CMR		28/12/2002	443	406	172		1043.55		2002	3	raw
Pup Production and Population Trends of the Australian Fur Seal (Arctocephalus pusillus doriferus)	Kirkwood et al. (2005)	Vic	Seal Rocks	West Bay	CMR		28/12/2002	443	403	171		1041.88		2002	4	raw
Pup Production and Population Trends of the Australian Fur Seal (Arctocephalus pusillus doriferus)	Kirkwood et al. (2005)	Vic	Seal Rocks	West Bay	CMR		28/12/2002	443	377	165		1010.04		2002	5	raw
Pup Production and Population Trends of the Australian Fur Seal (Arctocephalus pusillus doriferus)	Kirkwood et al. (2005)	Vic	Seal Rocks	West Bay	CMR		28/12/2002	443	463	212		966.211		2002	6	raw
Continued population recovery by Australian fur seals	Kirkwood et al. (2010)	Vic	Seal Rocks	Main Beach	CMR	2007-12-27	29/12/2007	1178	304	289	1	2294.2		2007	1	raw
Continued population recovery by Australian fur seals	Kirkwood et al. (2010)	Vic	Seal Rocks	Main Beach	CMR	2007-12-27	29/12/2007	1178	386	371	1	2307.3		2007	2	raw
Continued population recovery by Australian fur seals	Kirkwood et al. (2010)	Vic	Seal Rocks	Main Beach	CMR	2007-12-27	30/12/2007	1178	355	361	3	2370.52		2007	3	raw
Continued population recovery by Australian fur seals	Kirkwood et al. (2010)	Vic	Seal Rocks	Main Beach	CMR	2007-12-27	30/12/2007	1178	439	444	5	2362.67		2007	4	raw
Continued population recovery by Australian fur seals	Kirkwood et al. (2010)	Vic	Seal Rocks	Main Beach	CMR	2007-12-27	31/12/2007	1178	345	358	7	2390.65		2007	5	raw
Continued population recovery by Australian fur seals	Kirkwood et al. (2010)	Vic	Seal Rocks	Main Beach	CMR	2007-12-27	31/12/2007	1178	417	393	8	2278.96		2007	6	raw
Continued population recovery by Australian fur seals	Kirkwood et al. (2010)	Vic	Seal Rocks	North Point	CMR	2007-12-27	29/12/2007	482	241	319	0	1118.68		2007	1	raw
Continued population recovery by Australian fur seals	Kirkwood et al. (2010)	Vic	Seal Rocks	North Point	CMR	2007-12-27	29/12/2007	482	231	324	1	1155.14		2007	2	raw
Continued population recovery by Australian fur seals	Kirkwood et al. (2010)	Vic	Seal Rocks	North Point	CMR	2007-12-27	30/12/2007	482	243	340	1	1153.64		2007	3	raw
Continued population recovery by Australian fur seals	Kirkwood et al. (2010)	Vic	Seal Rocks	North Point	CMR	2007-12-27	30/12/2007	482	262	329	2	1083.71		2007	4	raw
Continued population recovery by Australian fur seals	Kirkwood et al. (2010)	Vic	Seal Rocks	North Point	CMR	2007-12-27	31/12/2007	482	212	330	2	1227.21		2007	5	raw
Continued population recovery by Australian fur seals	Kirkwood et al. (2010)	Vic	Seal Rocks	North Point	CMR	2007-12-27	31/12/2007	482	233	325	4	1147.28		2007	6	raw
Continued population recovery by Australian fur seals	Kirkwood et al. (2010)	Vic	Seal Rocks	West Bay	CMR	2007-12-27	29/12/2007	502	179	228	4	1134.07		2007	1	raw
Continued population recovery by Australian fur seals	Kirkwood et al. (2010)	Vic	Seal Rocks	West Bay	CMR	2007-12-27	29/12/2007	502	167	173	5	1014.82		2007	2	raw
Continued population recovery by Australian fur seals	Kirkwood et al. (2010)	Vic	Seal Rocks	West Bay	CMR	2007-12-27	30/12/2007	502	243	262	5	1036.74		2007	3	raw
Continued population recovery by Australian fur seals	Kirkwood et al. (2010)	Vic	Seal Rocks	West Bay	CMR	2007-12-27	30/12/2007	502	222	263	5	1089.33		2007	4	raw
Continued population recovery by Australian fur seals	Kirkwood et al. (2010)	Vic	Seal Rocks	West Bay	CMR	2007-12-27	31/12/2007	502	171	211	5	1112.92		2007	5	raw
Continued population recovery by Australian fur seals	Kirkwood et al. (2010)	Vic	Seal Rocks	West Bay	CMR	2007-12-27	31/12/2007	502	218	227	5	1018.19		2007	6	raw
Understanding meta-population trends of the Australian fur seal	McIntosh et al. (2018)	Vic	Seal Rocks	Main Beach	CMR		15/1/2013	613	142	332	1	2037.7		2012	1	raw
Understanding meta-population trends of the Australian fur seal	McIntosh et al. (2018)	Vic	Seal Rocks	Main Beach	CMR		16/1/2013	613	241	390	1	1602.4		2012	2	raw
Understanding meta-population trends of the Australian fur seal	McIntosh et al. (2018)	Vic	Seal Rocks	Main Beach	CMR		17/1/2013	613	193	335	1	1673.04		2012	3	raw
Understanding meta-population trends of the Australian fur seal	McIntosh et al. (2018)	Vic	Seal Rocks	Main Beach	CMR		17/1/2013	613	236	428	1	1721.53		2012	4	raw
Understanding meta-population trends of the Australian fur seal	McIntosh et al. (2018)	Vic	Seal Rocks	Main Beach	CMR		18/1/2013	613	227	528	2	2033.29		2012	5	raw
Understanding meta-population trends of the Australian fur seal	McIntosh et al. (2018)	Vic	Seal Rocks	Main Beach	CMR		18/1/2013	613	203	355	2	1681.02		2012	6	raw
Understanding meta-population trends of the Australian fur seal	McIntosh et al. (2018)	Vic	Seal Rocks	Main Beach	CMR		19/1/2013	613	158	316	4	1831.37		2012	7	raw
Understanding meta-population trends of the Australian fur seal	McIntosh et al. (2018)	Vic	Seal Rocks	Main Beach	CMR		19/1/2013	613	203	438	4	1928.75		2012	8	raw
Understanding meta-population trends of the Australian fur seal	McIntosh et al. (2018)	Vic	Seal Rocks	North Point	CMR		15/1/2013	295	183	263	0	718.087		2012	1	raw
Understanding meta-population trends of the Australian fur seal	McIntosh et al. (2018)	Vic	Seal Rocks	North Point	CMR		16/1/2013	295	160	217	0	693.957		2012	2	raw
Understanding meta-population trends of the Australian fur seal	McIntosh et al. (2018)	Vic	Seal Rocks	North Point	CMR		17/1/2013	295	173	202	0	638.632		2012	3	raw
Understanding meta-population trends of the Australian fur seal	McIntosh et al. (2018)	Vic	Seal Rocks	North Point	CMR		17/1/2013	295	167	180	0	612.143		2012	4	raw
Understanding meta-population trends of the Australian fur seal	McIntosh et al. (2018)	Vic	Seal Rocks	North Point	CMR		18/1/2013	295	222	250	0	626.839		2012	5	raw
Understanding meta-population trends of the Australian fur seal	McIntosh et al. (2018)	Vic	Seal Rocks	North Point	CMR		18/1/2013	295	161	219	0	695.148		2012	6	raw
Understanding meta-population trends of the Australian fur seal	McIntosh et al. (2018)	Vic	Seal Rocks	North Point	CMR		19/1/2013	295	135	237	0	810.824		2012	7	raw
Understanding meta-population trends of the Australian fur seal	McIntosh et al. (2018)	Vic	Seal Rocks	North Point	CMR		19/1/2013	295	143	186	0	677.333		2012	8	raw
Understanding meta-population trends of the Australian fur seal	McIntosh et al. (2018)	Vic	Seal Rocks	West Bay	CMR		15/1/2013	315	88	131	0	780.124		2012	1	raw
Understanding meta-population trends of the Australian fur seal	McIntosh et al. (2018)	Vic	Seal Rocks	West Bay	CMR		16/1/2013	315	197	202	0	637.384		2012	2	raw
Understanding meta-population trends of the Australian fur seal	McIntosh et al. (2018)	Vic	Seal Rocks	West Bay	CMR		17/1/2013	315	112	153	0	742.858		2012	3	raw
Understanding meta-population trends of the Australian fur seal	McIntosh et al. (2018)	Vic	Seal Rocks	West Bay	CMR		17/1/2013	315	141	197	0	753.394		2012	4	raw
Understanding meta-population trends of the Australian fur seal	McIntosh et al. (2018)	Vic	Seal Rocks	West Bay	CMR		18/1/2013	315	135	162	0	691.412		2012	5	raw
Understanding meta-population trends of the Australian fur seal	McIntosh et al. (2018)	Vic	Seal Rocks	West Bay	CMR		18/1/2013	315	92	139	0	787.301		2012	6	raw
Understanding meta-population trends of the Australian fur seal	McIntosh et al. (2018)	Vic	Seal Rocks	West Bay	CMR		19/1/2013	315	148	199	0	737.04		2012	7	raw
Understanding meta-population trends of the Australian fur seal	McIntosh et al. (2018)	Vic	Seal Rocks	West Bay	CMR		19/1/2013	315	89	165	0	894.333		2012	8	raw
Understanding meta-population trends of the Australian fur seal	McIntosh et al. (2018)	Vic	Seal Rocks	Main Beach	CMR	2013-12-27	2013-12-28	921	309	324	2	1887.49	484	2013	1	raw
Understanding meta-population trends of the Australian fur seal	McIntosh et al. (2018)	Vic	Seal Rocks	Main Beach	CMR	2013-12-27	2013-12-29	921	268	236	2	1733.07	484	2013	2	raw
Understanding meta-population trends of the Australian fur seal	McIntosh et al. (2018)	Vic	Seal Rocks	Main Beach	CMR	2013-12-27	2013-12-29	921	247	266	2	1912.71	484	2013	3	raw
Understanding meta-population trends of the Australian fur seal	McIntosh et al. (2018)	Vic	Seal Rocks	Main Beach	CMR	2013-12-27	2013-12-29	921	302	320	2	1897.55	484	2013	4	raw
Understanding meta-population trends of the Australian fur seal	McIntosh et al. (2018)	Vic	Seal Rocks	Main Beach	CMR	2013-12-27	2013-12-30	921	288	214	2	1607.18	484	2013	5	raw
Understanding meta-population trends of the Australian fur seal	McIntosh et al. (2018)	Vic	Seal Rocks	Main Beach	CMR	2013-12-27	2013-12-30	921	248	277	3	1950.75	484	2013	6	raw
Understanding meta-population trends of the Australian fur seal	McIntosh et al. (2018)	Vic	Seal Rocks	North Point	CMR	2013-12-27	2013-12-28	393	194	213	0	823.369	97	2013	1	raw
Understanding meta-population trends of the Australian fur seal	McIntosh et al. (2018)	Vic	Seal Rocks	North Point	CMR	2013-12-27	2013-12-29	393	199	188	1	764.415	97	2013	2	raw
Understanding meta-population trends of the Australian fur seal	McIntosh et al. (2018)	Vic	Seal Rocks	North Point	CMR	2013-12-27	2013-12-29	393	190	224	1	855.895	97	2013	3	raw
Understanding meta-population trends of the Australian fur seal	McIntosh et al. (2018)	Vic	Seal Rocks	North Point	CMR	2013-12-27	2013-12-29	393	234	224	2	770.641	97	2013	4	raw
Understanding meta-population trends of the Australian fur seal	McIntosh et al. (2018)	Vic	Seal Rocks	North Point	CMR	2013-12-27	2013-12-30	393	268	237	2	742.358	97	2013	5	raw
Understanding meta-population trends of the Australian fur seal	McIntosh et al. (2018)	Vic	Seal Rocks	North Point	CMR	2013-12-27	2013-12-30	393	234	234	2	787.322	97	2013	6	raw
Understanding meta-population trends of the Australian fur seal	McIntosh et al. (2018)	Vic	Seal Rocks	West Bay	CMR	2013-12-27	2013-12-28	475	176	146	0	867.633	74	2013	1	raw
Understanding meta-population trends of the Australian fur seal	McIntosh et al. (2018)	Vic	Seal Rocks	West Bay	CMR	2013-12-27	2013-12-29	475	186	94	0	714.273	74	2013	2	raw
Understanding meta-population trends of the Australian fur seal	McIntosh et al. (2018)	Vic	Seal Rocks	West Bay	CMR	2013-12-27	2013-12-29	475	116	85	0	820.812	74	2013	3	raw
Understanding meta-population trends of the Australian fur seal	McIntosh et al. (2018)	Vic	Seal Rocks	West Bay	CMR	2013-12-27	2013-12-29	475	149	118	1	851.135	74	2013	4	raw
Understanding meta-population trends of the Australian fur seal	McIntosh et al. (2018)	Vic	Seal Rocks	West Bay	CMR	2013-12-27	2013-12-30	475	203	101	1	712.64	74	2013	5	raw
Understanding meta-population trends of the Australian fur seal	McIntosh et al. (2018)	Vic	Seal Rocks	West Bay	CMR	2013-12-27	2013-12-30	475	125	94	1	831.833	74	2013	6	raw
Remotely piloted aircraft improve precision of capture-mark-resight population estimates of Australian fur seals	Sorrell et al. (2019)	Vic	Seal Rocks	Main Beach	CMR	2017-12-27	28/12/2017	369	103	382	0	1728.04	245	2017	1	raw
Remotely piloted aircraft improve precision of capture-mark-resight population estimates of Australian fur seals	Sorrell et al. (2019)	Vic	Seal Rocks	Main Beach	CMR	2017-12-27	28/12/2017	369	92	287	0	1510.83	245	2017	2	raw
Remotely piloted aircraft improve precision of capture-mark-resight population estimates of Australian fur seals	Sorrell et al. (2019)	Vic	Seal Rocks	Main Beach	CMR	2017-12-27	28/12/2017	369	128	360	1	1397.77	245	2017	3	raw
Remotely piloted aircraft improve precision of capture-mark-resight population estimates of Australian fur seals	Sorrell et al. (2019)	Vic	Seal Rocks	Main Beach	CMR	2017-12-27	28/12/2017	369	129	415	1	1545.96	245	2017	4	raw
Remotely piloted aircraft improve precision of capture-mark-resight population estimates of Australian fur seals	Sorrell et al. (2019)	Vic	Seal Rocks	Main Beach	CMR	2017-12-27	29/12/2017	369	110	330	1	1465.03	245	2017	5	raw
Remotely piloted aircraft improve precision of capture-mark-resight population estimates of Australian fur seals	Sorrell et al. (2019)	Vic	Seal Rocks	Main Beach	CMR	2017-12-27	29/12/2017	369	137	331	1	1253.07	245	2017	6	raw
Remotely piloted aircraft improve precision of capture-mark-resight population estimates of Australian fur seals	Sorrell et al. (2019)	Vic	Seal Rocks	North Point	CMR	2017-12-27	28/12/2017	322	131	363	0	1188.23	36	2017	1	raw
Remotely piloted aircraft improve precision of capture-mark-resight population estimates of Australian fur seals	Sorrell et al. (2019)	Vic	Seal Rocks	North Point	CMR	2017-12-27	28/12/2017	322	135	255	0	927.625	36	2017	2	raw
Remotely piloted aircraft improve precision of capture-mark-resight population estimates of Australian fur seals	Sorrell et al. (2019)	Vic	Seal Rocks	North Point	CMR	2017-12-27	28/12/2017	322	145	232	0	835.26	36	2017	3	raw
Remotely piloted aircraft improve precision of capture-mark-resight population estimates of Australian fur seals	Sorrell et al. (2019)	Vic	Seal Rocks	North Point	CMR	2017-12-27	28/12/2017	322	125	271	0	1016.71	36	2017	4	raw
Remotely piloted aircraft improve precision of capture-mark-resight population estimates of Australian fur seals	Sorrell et al. (2019)	Vic	Seal Rocks	North Point	CMR	2017-12-27	29/12/2017	322	159	389	0	1107.29	36	2017	5	raw
Remotely piloted aircraft improve precision of capture-mark-resight population estimates of Australian fur seals	Sorrell et al. (2019)	Vic	Seal Rocks	North Point	CMR	2017-12-27	29/12/2017	322	130	244	0	923.618	36	2017	6	raw
Remotely piloted aircraft improve precision of capture-mark-resight population estimates of Australian fur seals	Sorrell et al. (2019)	Vic	Seal Rocks	West Bay	CMR	2017-12-27	28/12/2017	274	78	181	0	904.063	17	2017	1	raw
Remotely piloted aircraft improve precision of capture-mark-resight population estimates of Australian fur seals	Sorrell et al. (2019)	Vic	Seal Rocks	West Bay	CMR	2017-12-27	28/12/2017	274	61	142	0	903.839	17	2017	2	raw
Remotely piloted aircraft improve precision of capture-mark-resight population estimates of Australian fur seals	Sorrell et al. (2019)	Vic	Seal Rocks	West Bay	CMR	2017-12-27	28/12/2017	274	85	74	0	510.628	17	2017	3	raw
Remotely piloted aircraft improve precision of capture-mark-resight population estimates of Australian fur seals	Sorrell et al. (2019)	Vic	Seal Rocks	West Bay	CMR	2017-12-27	28/12/2017	274	101	205	0	826.696	17	2017	4	raw
Remotely piloted aircraft improve precision of capture-mark-resight population estimates of Australian fur seals	Sorrell et al. (2019)	Vic	Seal Rocks	West Bay	CMR	2017-12-27	29/12/2017	274	66	127	0	795.269	17	2017	5	raw
Remotely piloted aircraft improve precision of capture-mark-resight population estimates of Australian fur seals	Sorrell et al. (2019)	Vic	Seal Rocks	West Bay	CMR	2017-12-27	29/12/2017	274	91	131	0	665.576	17	2017	6	raw
Australian fur seals at Seal Rocks, Victoria: pup abundance by mark-recapture estimation shows continued increase	Shaughnessy et al. (2000)	Vic	Seal Rocks	Black Rock	Direct		28/12/1997					600		1997	1	raw
Pup Production and Population Trends of the Australian Fur Seal (Arctocephalus pusillus doriferus)	Kirkwood et al. (2005)	Vic	Seal Rocks	Black Rock	Direct		28/12/2002					476		2002	1	raw
Continued population recovery by Australian fur seals	Kirkwood et al. (2010)	Vic	Seal Rocks	Back of Main	Direct		29/12/2007					97		2007	1	raw
Continued population recovery by Australian fur seals	Kirkwood et al. (2010)	Vic	Seal Rocks	Black Rock	Direct		29/12/2007					1045		2007	1	raw
Continued population recovery by Australian fur seals	Kirkwood et al. (2010)	Vic	Seal Rocks	Black Rock	Direct		29/12/2007					941		2007	2	raw
Understanding meta-population trends of the Australian fur seal	McIntosh et al. (2018)	Vic	Seal Rocks	Back of Main	Direct		17/1/2013					26		2012	1	raw
Understanding meta-population trends of the Australian fur seal	McIntosh et al. (2018)	Vic	Seal Rocks	Back of Main	Direct		30/12/2012					42		2012	2	raw
Understanding meta-population trends of the Australian fur seal	McIntosh et al. (2018)	Vic	Seal Rocks	Back of Main	Direct		30/12/2012					39		2012	2	raw
Understanding meta-population trends of the Australian fur seal	McIntosh et al. (2018)	Vic	Seal Rocks	Black Rock	Direct		17/1/2013					455		2012	1	raw
Understanding meta-population trends of the Australian fur seal	McIntosh et al. (2018)	Vic	Seal Rocks	Black Rock	Direct		17/1/2013					454		2012	2	raw
Understanding meta-population trends of the Australian fur seal	McIntosh et al. (2018)	Vic	Seal Rocks	Black Rock	Direct		17/1/2013					443		2012	3	raw
Understanding meta-population trends of the Australian fur seal	McIntosh et al. (2018)	Vic	Seal Rocks	Black Rock	Direct		17/1/2013					440		2012	4	raw
Understanding meta-population trends of the Australian fur seal	McIntosh et al. (2018)	Vic	Seal Rocks	Main Beach	Direct		30/12/2012					1349		2012	1	raw
Understanding meta-population trends of the Australian fur seal	McIntosh et al. (2018)	Vic	Seal Rocks	Main Beach	Direct		30/12/2012					1362		2012	2	raw
Understanding meta-population trends of the Australian fur seal	McIntosh et al. (2018)	Vic	Seal Rocks	North Point	Direct		30/12/2012					624		2012	1	raw
Understanding meta-population trends of the Australian fur seal	McIntosh et al. (2018)	Vic	Seal Rocks	North Point	Direct		30/12/2012					627		2012	2	raw
Understanding meta-population trends of the Australian fur seal	McIntosh et al. (2018)	Vic	Seal Rocks	West Bay	Direct		30/12/2012					561		2012	1	raw
Understanding meta-population trends of the Australian fur seal	McIntosh et al. (2018)	Vic	Seal Rocks	West Bay	Direct		30/12/2012					584		2012	2	raw
Understanding meta-population trends of the Australian fur seal	McIntosh et al. (2018)	Vic	Seal Rocks	Black Rock	Direct		29/12/2013					687	40	2013	1	raw
Understanding meta-population trends of the Australian fur seal	McIntosh et al. (2018)	Vic	Seal Rocks	Black Rock	Direct		29/12/2013					647	40	2013	2	raw
Understanding meta-population trends of the Australian fur seal	McIntosh et al. (2018)	Vic	Seal Rocks	Black Rock	Direct		29/12/2013					687	40	2013	3	raw
Understanding meta-population trends of the Australian fur seal	McIntosh et al. (2018)	Vic	Seal Rocks	Black Rock	Direct		29/12/2013					660	40	2013	4	raw
Understanding meta-population trends of the Australian fur seal	McIntosh et al. (2018)	Vic	Seal Rocks	Black Rock	Direct		29/12/2013					670.25	40	2013	5	raw
Understanding meta-population trends of the Australian fur seal	McIntosh et al. (2018)	Vic	Seal Rocks	Main Beach	Direct		2013-12-28					939	484	2013	1	raw
Understanding meta-population trends of the Australian fur seal	McIntosh et al. (2018)	Vic	Seal Rocks	Main Beach	Direct		2013-12-29					1022	484	2013	2	raw
Understanding meta-population trends of the Australian fur seal	McIntosh et al. (2018)	Vic	Seal Rocks	Main Beach	Direct		2013-12-29					1001	484	2013	3	raw
Understanding meta-population trends of the Australian fur seal	McIntosh et al. (2018)	Vic	Seal Rocks	Main Beach	Direct		2013-12-29					1418	484	2013	4	raw
Understanding meta-population trends of the Australian fur seal	McIntosh et al. (2018)	Vic	Seal Rocks	Main Beach	Direct		2013-12-30					1120	484	2013	5	raw
Understanding meta-population trends of the Australian fur seal	McIntosh et al. (2018)	Vic	Seal Rocks	Main Beach	Direct		2013-12-30					861	484	2013	6	raw
Understanding meta-population trends of the Australian fur seal	McIntosh et al. (2018)	Vic	Seal Rocks	North Point	Direct		2013-12-28					731	97	2013	1	raw
Understanding meta-population trends of the Australian fur seal	McIntosh et al. (2018)	Vic	Seal Rocks	North Point	Direct		2013-12-29					698	97	2013	2	raw
Understanding meta-population trends of the Australian fur seal	McIntosh et al. (2018)	Vic	Seal Rocks	North Point	Direct		2013-12-29					603	97	2013	3	raw
Understanding meta-population trends of the Australian fur seal	McIntosh et al. (2018)	Vic	Seal Rocks	North Point	Direct		2013-12-29					727	97	2013	4	raw
Understanding meta-population trends of the Australian fur seal	McIntosh et al. (2018)	Vic	Seal Rocks	North Point	Direct		2013-12-30					617	97	2013	5	raw
Understanding meta-population trends of the Australian fur seal	McIntosh et al. (2018)	Vic	Seal Rocks	North Point	Direct		2013-12-30					574	97	2013	6	raw
Understanding meta-population trends of the Australian fur seal	McIntosh et al. (2018)	Vic	Seal Rocks	West Bay	Direct		2013-12-28					603	74	2013	1	raw
Understanding meta-population trends of the Australian fur seal	McIntosh et al. (2018)	Vic	Seal Rocks	West Bay	Direct		2013-12-29					502	74	2013	2	raw
Understanding meta-population trends of the Australian fur seal	McIntosh et al. (2018)	Vic	Seal Rocks	West Bay	Direct		2013-12-29					438	74	2013	3	raw
Understanding meta-population trends of the Australian fur seal	McIntosh et al. (2018)	Vic	Seal Rocks	West Bay	Direct		2013-12-29					665	74	2013	4	raw
Understanding meta-population trends of the Australian fur seal	McIntosh et al. (2018)	Vic	Seal Rocks	West Bay	Direct		2013-12-30					539	74	2013	5	raw
Understanding meta-population trends of the Australian fur seal	McIntosh et al. (2018)	Vic	Seal Rocks	West Bay	Direct		2013-12-30					474	74	2013	6	raw
Trip Report SR_Rep_20141231	R. McIntosh, PINP, unpub. data	Vic	Seal Rocks	Black Rock	Direct		31/12/2014					615	4	2014	1	raw
Trip Report SR_Rep_20141231	R. McIntosh, PINP, unpub. data	Vic	Seal Rocks	Black Rock	Direct		31/12/2014					623	4	2014	2	raw
Trip Report SR_Rep_20141231	R. McIntosh, PINP, unpub. data	Vic	Seal Rocks	Black Rock	Direct		31/12/2014					607	11	2014	3	raw
Trip Report SR_Rep_20141231	R. McIntosh, PINP, unpub. data	Vic	Seal Rocks	Black Rock	Direct		31/12/2014					630	11	2014	4	raw
Trip Report SR_Rep_20141231	R. McIntosh, PINP, unpub. data	Vic	Seal Rocks	East End Main Beach	Direct		1/1/2015					74		2014	1	raw
Trip Report SR_Rep_20141231	R. McIntosh, PINP, unpub. data	Vic	Seal Rocks	East End Main Beach	Direct		1/1/2015					72		2014	2	raw
Trip Report SR_Rep_20141231	R. McIntosh, PINP, unpub. data	Vic	Seal Rocks	East End Main Beach	Direct		1/1/2015					108		2014	3	raw
Trip Report SR_Rep_20141231	R. McIntosh, PINP, unpub. data	Vic	Seal Rocks	East End Main Beach	Direct		1/1/2015					110		2014	4	raw
Trip Report SR_Rep_20141231	R. McIntosh, PINP, unpub. data	Vic	Seal Rocks	Main Beach	Direct		1/1/2015					1547		2014	1	raw
Trip Report SR_Rep_20141231	R. McIntosh, PINP, unpub. data	Vic	Seal Rocks	Main Beach	Direct		1/1/2015					1145		2014	2	raw
Trip Report SR_Rep_20141231	R. McIntosh, PINP, unpub. data	Vic	Seal Rocks	Main Beach	Direct		1/1/2015					1537	296	2014	3	raw
Trip Report SR_Rep_20141231	R. McIntosh, PINP, unpub. data	Vic	Seal Rocks	Main Beach	Direct		1/1/2015					1192		2014	4	raw
Trip Report SR_Rep_20141231	R. McIntosh, PINP, unpub. data	Vic	Seal Rocks	Main Beach	Direct		1/1/2015					862		2014	5	raw
Trip Report SR_Rep_20141231	R. McIntosh, PINP, unpub. data	Vic	Seal Rocks	Main Beach	Direct		1/1/2015					1711		2014	6	raw
Trip Report SR_Rep_20141231	R. McIntosh, PINP, unpub. data	Vic	Seal Rocks	Main Beach	Direct		1/1/2015					933		2014	7	raw
Trip Report SR_Rep_20141231	R. McIntosh, PINP, unpub. data	Vic	Seal Rocks	North Head Bottom	Direct		1/1/2015					604		2014	1	raw
Trip Report SR_Rep_20141231	R. McIntosh, PINP, unpub. data	Vic	Seal Rocks	North Head Bottom	Direct		1/1/2015					652		2014	2	raw
Trip Report SR_Rep_20141231	R. McIntosh, PINP, unpub. data	Vic	Seal Rocks	North Head Bottom	Direct		1/1/2015					729		2014	3	raw
Trip Report SR_Rep_20141231	R. McIntosh, PINP, unpub. data	Vic	Seal Rocks	North Head Bottom	Direct		1/1/2015					696	27	2014	4	raw
Trip Report SR_Rep_20141231	R. McIntosh, PINP, unpub. data	Vic	Seal Rocks	North Head Bottom	Direct		1/1/2015					590		2014	5	raw
Trip Report SR_Rep_20141231	R. McIntosh, PINP, unpub. data	Vic	Seal Rocks	North Head Bottom	Direct		1/1/2015					582		2014	6	raw
Trip Report SR_Rep_20141231	R. McIntosh, PINP, unpub. data	Vic	Seal Rocks	North Head Bottom	Direct		1/1/2015					673		2014	7	raw
Trip Report SR_Rep_20141231	R. McIntosh, PINP, unpub. data	Vic	Seal Rocks	North Head Top	Direct		1/1/2015					134		2014	1	raw
Trip Report SR_Rep_20141231	R. McIntosh, PINP, unpub. data	Vic	Seal Rocks	North Head Top	Direct		1/1/2015					134		2014	2	raw
Trip Report SR_Rep_20141231	R. McIntosh, PINP, unpub. data	Vic	Seal Rocks	North Head Top	Direct		1/1/2015					142	9	2014	3	raw
Trip Report SR_Rep_20141231	R. McIntosh, PINP, unpub. data	Vic	Seal Rocks	North Head Top	Direct		1/1/2015					142		2014	4	raw
Trip Report SR_Rep_20141231	R. McIntosh, PINP, unpub. data	Vic	Seal Rocks	North Head Top	Direct		1/1/2015					84		2014	5	raw
Trip Report SR_Rep_20141231	R. McIntosh, PINP, unpub. data	Vic	Seal Rocks	North Head Top	Direct		1/1/2015					88		2014	6	raw
Trip Report SR_Rep_20141231	R. McIntosh, PINP, unpub. data	Vic	Seal Rocks	North Head Top	Direct		1/1/2015					100		2014	7	raw
Trip Report SR_Rep_20141231	R. McIntosh, PINP, unpub. data	Vic	Seal Rocks	North Point	Direct		1/1/2015					738	36	2014	1	raw
Trip Report SR_Rep_20141231	R. McIntosh, PINP, unpub. data	Vic	Seal Rocks	North Point	Direct		1/1/2015					786	36	2014	2	raw
Trip Report SR_Rep_20141231	R. McIntosh, PINP, unpub. data	Vic	Seal Rocks	North Point	Direct		1/1/2015					871	36	2014	3	raw
Trip Report SR_Rep_20141231	R. McIntosh, PINP, unpub. data	Vic	Seal Rocks	North Point	Direct		1/1/2015					838	36	2014	4	raw
Trip Report SR_Rep_20141231	R. McIntosh, PINP, unpub. data	Vic	Seal Rocks	West Bay	Direct		1/1/2015					493		2014	1	raw
Trip Report SR_Rep_20141231	R. McIntosh, PINP, unpub. data	Vic	Seal Rocks	West Bay	Direct		1/1/2015					640		2014	2	raw
Trip Report SR_Rep_20141231	R. McIntosh, PINP, unpub. data	Vic	Seal Rocks	West Bay	Direct		1/1/2015					611	24	2014	3	raw
Trip Report SR_Rep_20141231	R. McIntosh, PINP, unpub. data	Vic	Seal Rocks	West Bay	Direct		1/1/2015					533		2014	4	raw
Trip Report SR_Rep_20141231	R. McIntosh, PINP, unpub. data	Vic	Seal Rocks	West Bay	Direct		1/1/2015					652		2014	5	raw
Trip Report SR_Rep_20141231	R. McIntosh, PINP, unpub. data	Vic	Seal Rocks	West Bay	Direct		1/1/2015					475		2014	6	raw
Trip Report SR_Rep_20141231	R. McIntosh, PINP, unpub. data	Vic	Seal Rocks	West Bay	Direct		1/1/2015					519		2014	7	raw
Trip Report SR_Rep_20141231	R. McIntosh, PINP, unpub. data	Vic	Seal Rocks	Black Rock	Direct		28/12/2015					587	14	2015	1	raw
Trip Report SR_Rep_20141231	R. McIntosh, PINP, unpub. data	Vic	Seal Rocks	Black Rock	Direct		28/12/2015					584	20	2015	2	raw
Trip Report SR_Rep_20141231	R. McIntosh, PINP, unpub. data	Vic	Seal Rocks	Main Beach	Direct		29/12/2015					1233	203	2015	1	raw
Trip Report SR_Rep_20141231	R. McIntosh, PINP, unpub. data	Vic	Seal Rocks	Main Beach	Direct		29/12/2015					847	203	2015	2	raw
Trip Report SR_Rep_20141231	R. McIntosh, PINP, unpub. data	Vic	Seal Rocks	Main Beach	Direct		29/12/2015					1630	203	2015	3	raw
Trip Report SR_Rep_20141231	R. McIntosh, PINP, unpub. data	Vic	Seal Rocks	Main Beach	Direct		29/12/2015					1077	203	2015	4	raw
Trip Report SR_Rep_20141231	R. McIntosh, PINP, unpub. data	Vic	Seal Rocks	North Point	Direct		29/12/2015					626	17	2015	1	raw
Trip Report SR_Rep_20141231	R. McIntosh, PINP, unpub. data	Vic	Seal Rocks	North Point	Direct		29/12/2015					608	17	2015	2	raw
Trip Report SR_Rep_20141231	R. McIntosh, PINP, unpub. data	Vic	Seal Rocks	North Point	Direct		29/12/2015					704	17	2015	3	raw
Trip Report SR_Rep_20141231	R. McIntosh, PINP, unpub. data	Vic	Seal Rocks	North Point	Direct		29/12/2015					710	17	2015	4	raw
Trip Report SR_Rep_20141231	R. McIntosh, PINP, unpub. data	Vic	Seal Rocks	West Bay	Direct		29/12/2015					659	53	2015	1	raw
Trip Report SR_Rep_20141231	R. McIntosh, PINP, unpub. data	Vic	Seal Rocks	West Bay	Direct		29/12/2015					496	53	2015	2	raw
Trip Report SR_Rep_20141231	R. McIntosh, PINP, unpub. data	Vic	Seal Rocks	West Bay	Direct		29/12/2015					850	53	2015	3	raw
Trip Report SR_Rep_20141231	R. McIntosh, PINP, unpub. data	Vic	Seal Rocks	West Bay	Direct		29/12/2015					484	53	2015	4	raw
Trip Report SR_Rep_20141231	R. McIntosh, PINP, unpub. data	Vic	Seal Rocks	Main Beach	Direct		29/12/2016					741	189	2016	1	raw
Trip Report SR_Rep_20141231	R. McIntosh, PINP, unpub. data	Vic	Seal Rocks	Main Beach	Direct		29/12/2016					653	189	2016	2	raw
Trip Report SR_Rep_20141231	R. McIntosh, PINP, unpub. data	Vic	Seal Rocks	Main Beach	Direct		29/12/2016					927	189	2016	3	raw
Trip Report SR_Rep_20141231	R. McIntosh, PINP, unpub. data	Vic	Seal Rocks	North Point	Direct		29/12/2016					455	1	2016	1	raw
Trip Report SR_Rep_20141231	R. McIntosh, PINP, unpub. data	Vic	Seal Rocks	North Point	Direct		29/12/2016					453	1	2016	2	raw
Trip Report SR_Rep_20141231	R. McIntosh, PINP, unpub. data	Vic	Seal Rocks	North Point	Direct		29/12/2016					491	1	2016	3	raw
Trip Report SR_Rep_20141231	R. McIntosh, PINP, unpub. data	Vic	Seal Rocks	West Bay	Direct		29/12/2016					495	113	2016	1	raw
Trip Report SR_Rep_20141231	R. McIntosh, PINP, unpub. data	Vic	Seal Rocks	West Bay	Direct		29/12/2016					520	113	2016	2	raw
Trip Report SR_Rep_20141231	R. McIntosh, PINP, unpub. data	Vic	Seal Rocks	West Bay	Direct		29/12/2016					675	113	2016	3	raw
Remotely piloted aircraft improve precision of capture-mark-resight population estimates of Australian fur seals	Sorrell et al. (2019)	Vic	Seal Rocks	Black Rock	Direct		2017-12-27					622	13	2017	1	raw
Remotely piloted aircraft improve precision of capture-mark-resight population estimates of Australian fur seals	Sorrell et al. (2019)	Vic	Seal Rocks	Black Rock	Direct		2017-12-27					605	13	2017	2	raw
Remotely piloted aircraft improve precision of capture-mark-resight population estimates of Australian fur seals	Sorrell et al. (2019)	Vic	Seal Rocks	Main Beach	Direct		28/12/2017					911	245	2017	1	raw
Remotely piloted aircraft improve precision of capture-mark-resight population estimates of Australian fur seals	Sorrell et al. (2019)	Vic	Seal Rocks	Main Beach	Direct		28/12/2017					518	245	2017	2	raw
Remotely piloted aircraft improve precision of capture-mark-resight population estimates of Australian fur seals	Sorrell et al. (2019)	Vic	Seal Rocks	Main Beach	Direct		28/12/2017					853	245	2017	3	raw
Remotely piloted aircraft improve precision of capture-mark-resight population estimates of Australian fur seals	Sorrell et al. (2019)	Vic	Seal Rocks	Main Beach	Direct		28/12/2017					1613	245	2017	4	raw
Remotely piloted aircraft improve precision of capture-mark-resight population estimates of Australian fur seals	Sorrell et al. (2019)	Vic	Seal Rocks	Main Beach	Direct		29/12/2017					904	245	2017	5	raw
Remotely piloted aircraft improve precision of capture-mark-resight population estimates of Australian fur seals	Sorrell et al. (2019)	Vic	Seal Rocks	Main Beach	Direct		29/12/2017					831	245	2017	6	raw
Remotely piloted aircraft improve precision of capture-mark-resight population estimates of Australian fur seals	Sorrell et al. (2019)	Vic	Seal Rocks	North Point	Direct		28/12/2017					848	36	2017	1	raw
Remotely piloted aircraft improve precision of capture-mark-resight population estimates of Australian fur seals	Sorrell et al. (2019)	Vic	Seal Rocks	North Point	Direct		28/12/2017					539	36	2017	2	raw
Remotely piloted aircraft improve precision of capture-mark-resight population estimates of Australian fur seals	Sorrell et al. (2019)	Vic	Seal Rocks	North Point	Direct		28/12/2017					531	36	2017	3	raw
Remotely piloted aircraft improve precision of capture-mark-resight population estimates of Australian fur seals	Sorrell et al. (2019)	Vic	Seal Rocks	North Point	Direct		28/12/2017					454	36	2017	4	raw
Remotely piloted aircraft improve precision of capture-mark-resight population estimates of Australian fur seals	Sorrell et al. (2019)	Vic	Seal Rocks	North Point	Direct		29/12/2017					564	36	2017	5	raw
Remotely piloted aircraft improve precision of capture-mark-resight population estimates of Australian fur seals	Sorrell et al. (2019)	Vic	Seal Rocks	North Point	Direct		29/12/2017					551	36	2017	6	raw
Remotely piloted aircraft improve precision of capture-mark-resight population estimates of Australian fur seals	Sorrell et al. (2019)	Vic	Seal Rocks	West Bay	Direct		28/12/2017					510	17	2017	1	raw
Remotely piloted aircraft improve precision of capture-mark-resight population estimates of Australian fur seals	Sorrell et al. (2019)	Vic	Seal Rocks	West Bay	Direct		28/12/2017					303	17	2017	2	raw
Remotely piloted aircraft improve precision of capture-mark-resight population estimates of Australian fur seals	Sorrell et al. (2019)	Vic	Seal Rocks	West Bay	Direct		28/12/2017					327	17	2017	3	raw
Remotely piloted aircraft improve precision of capture-mark-resight population estimates of Australian fur seals	Sorrell et al. (2019)	Vic	Seal Rocks	West Bay	Direct		28/12/2017					615	17	2017	4	raw
Remotely piloted aircraft improve precision of capture-mark-resight population estimates of Australian fur seals	Sorrell et al. (2019)	Vic	Seal Rocks	West Bay	Direct		29/12/2017					348	17	2017	5	raw
Remotely piloted aircraft improve precision of capture-mark-resight population estimates of Australian fur seals	Sorrell et al. (2019)	Vic	Seal Rocks	West Bay	Direct		29/12/2017					367	17	2017	6	raw
Australian and New Zealand fur seals at The Skerries, Victoria: recovery of a breeding colony	Littnan & Mitchell (2002)	Vic	The Skerries		CMR		14/1/2000	675	363	629		1843		1999	1	raw
Australian and New Zealand fur seals at The Skerries, Victoria: recovery of a breeding colony	Littnan & Mitchell (2002)	Vic	The Skerries		CMR		14/1/2000	675	276	457		1793		1999	2	raw
Australian and New Zealand fur seals at The Skerries, Victoria: recovery of a breeding colony	Littnan & Mitchell (2002)	Vic	The Skerries		CMR		14/1/2000	675	288	552		1966		1999	3	raw
Australian and New Zealand fur seals at The Skerries, Victoria: recovery of a breeding colony	Littnan & Mitchell (2002)	Vic	The Skerries		CMR		14/1/2001	746	280	485		2030		2000	1	raw
Australian and New Zealand fur seals at The Skerries, Victoria: recovery of a breeding colony	Littnan & Mitchell (2002)	Vic	The Skerries		CMR		14/1/2001	746	264	515		2192		2000	2	raw
Australian and New Zealand fur seals at The Skerries, Victoria: recovery of a breeding colony	Littnan & Mitchell (2002)	Vic	The Skerries		CMR		14/1/2001	746	194	420		2348		2000	3	raw
Australian and New Zealand fur seals at The Skerries, Victoria: recovery of a breeding colony	Littnan & Mitchell (2002)	Vic	The Skerries		CMR		14/1/2001	746	254	558		2375		2000	4	raw
Australian and New Zealand fur seals at The Skerries, Victoria: recovery of a breeding colony	Littnan & Mitchell (2002)	Vic	The Skerries		CMR		14/1/2001	746	292	601		2273		2000	5	raw
Australian and New Zealand fur seals at The Skerries, Victoria: recovery of a breeding colony	Littnan & Mitchell (2002)	Vic	The Skerries		CMR		14/1/2001	746	274	539		2204		2000	6	raw
Pup Production and Population Trends of the Australian Fur Seal (Arctocephalus pusillus doriferus)	Kirkwood et al. (2005)	Vic	The Skerries	Inner	CMR	2003-01-13	14/1/2003	101	44	69		257.4	2	2002	1	raw
Pup Production and Population Trends of the Australian Fur Seal (Arctocephalus pusillus doriferus)	Kirkwood et al. (2005)	Vic	The Skerries	Inner	CMR	2003-01-13	14/1/2003	101	41	81		297.71		2002	2	raw
Pup Production and Population Trends of the Australian Fur Seal (Arctocephalus pusillus doriferus)	Kirkwood et al. (2005)	Vic	The Skerries	Inner	CMR	2003-01-13	14/1/2003	101	30	56		285.26		2002	3	raw
Pup Production and Population Trends of the Australian Fur Seal (Arctocephalus pusillus doriferus)	Kirkwood et al. (2005)	Vic	The Skerries	Inner	CMR	2003-01-13	14/1/2003	101	42	66		257.56		2002	4	raw
Pup Production and Population Trends of the Australian Fur Seal (Arctocephalus pusillus doriferus)	Kirkwood et al. (2005)	Vic	The Skerries	Middle	CMR	2003-01-13	14/1/2003	510	214	398		1445.94	62	2002	1	raw
Pup Production and Population Trends of the Australian Fur Seal (Arctocephalus pusillus doriferus)	Kirkwood et al. (2005)	Vic	The Skerries	Middle	CMR	2003-01-13	14/1/2003	510	190	328		1387.53		2002	2	raw
Pup Production and Population Trends of the Australian Fur Seal (Arctocephalus pusillus doriferus)	Kirkwood et al. (2005)	Vic	The Skerries	Middle	CMR	2003-01-13	14/1/2003	510	189	342		1429.8		2002	3	raw
Pup Production and Population Trends of the Australian Fur Seal (Arctocephalus pusillus doriferus)	Kirkwood et al. (2005)	Vic	The Skerries	Middle	CMR	2003-01-13	14/1/2003	510	179	336		1463.87		2002	4	raw
Pup Production and Population Trends of the Australian Fur Seal (Arctocephalus pusillus doriferus)	Kirkwood et al. (2005)	Vic	The Skerries	Middle	CMR	2003-01-13	14/1/2003	510	129	296		1673.51		2002	5	raw
Pup Production and Population Trends of the Australian Fur Seal (Arctocephalus pusillus doriferus)	Kirkwood et al. (2005)	Vic	The Skerries	Outer	CMR	2003-01-13	14/1/2003	290	165	211		659.89	11	2002	1	raw
Pup Production and Population Trends of the Australian Fur Seal (Arctocephalus pusillus doriferus)	Kirkwood et al. (2005)	Vic	The Skerries	Outer	CMR	2003-01-13	14/1/2003	290	79	127		751.96		2002	2	raw
Pup Production and Population Trends of the Australian Fur Seal (Arctocephalus pusillus doriferus)	Kirkwood et al. (2005)	Vic	The Skerries	Outer	CMR	2003-01-13	14/1/2003	290	133	240		811.19		2002	3	raw
Pup Production and Population Trends of the Australian Fur Seal (Arctocephalus pusillus doriferus)	Kirkwood et al. (2005)	Vic	The Skerries	Outer	CMR	2003-01-13	14/1/2003	290	103	138		676.13		2002	4	raw
Pup Production and Population Trends of the Australian Fur Seal (Arctocephalus pusillus doriferus)	Kirkwood et al. (2005)	Vic	The Skerries	Outer	CMR	2003-01-13	14/1/2003	290	81	129		747.79		2002	5	raw
Continued population recovery by Australian fur seals	Kirkwood et al. (2010)	Vic	The Skerries	Inner	CMR	2008-01-15	17/1/2008	100	69	81	0	216.871		2007	1	raw
Continued population recovery by Australian fur seals	Kirkwood et al. (2010)	Vic	The Skerries	Inner	CMR	2008-01-15	17/1/2008	100	44	66	0	248.133		2007	2	raw
Continued population recovery by Australian fur seals	Kirkwood et al. (2010)	Vic	The Skerries	Inner	CMR	2008-01-15	18/1/2008	100	58	66	1	211.864		2007	3	raw
Continued population recovery by Australian fur seals	Kirkwood et al. (2010)	Vic	The Skerries	Inner	CMR	2008-01-15	18/1/2008	100	48	82	1	267.347		2007	4	raw
Continued population recovery by Australian fur seals	Kirkwood et al. (2010)	Vic	The Skerries	Middle	CMR	2008-01-15	17/1/2008	584	330	447	1	1374.02		2007	1	raw
Continued population recovery by Australian fur seals	Kirkwood et al. (2010)	Vic	The Skerries	Middle	CMR	2008-01-15	17/1/2008	584	292	441	0	1464.49		2007	2	raw
Continued population recovery by Australian fur seals	Kirkwood et al. (2010)	Vic	The Skerries	Middle	CMR	2008-01-15	17/1/2008	584	248	428	0	1589.54		2007	3	raw
Continued population recovery by Australian fur seals	Kirkwood et al. (2010)	Vic	The Skerries	Middle	CMR	2008-01-15	17/1/2008	584	236	415	0	1608.37		2007	4	raw
Continued population recovery by Australian fur seals	Kirkwood et al. (2010)	Vic	The Skerries	Middle	CMR	2008-01-15	18/1/2008	584	249	382	1	1475.35		2007	5	raw
Continued population recovery by Australian fur seals	Kirkwood et al. (2010)	Vic	The Skerries	Middle	CMR	2008-01-15	18/1/2008	584	195	388	1	1739.08		2007	6	raw
Continued population recovery by Australian fur seals	Kirkwood et al. (2010)	Vic	The Skerries	Outer	CMR	2008-01-15	17/1/2008	337	201	306	0	849.02		2007	1	raw
Continued population recovery by Australian fur seals	Kirkwood et al. (2010)	Vic	The Skerries	Outer	CMR	2008-01-15	17/1/2008	337	142	281	0	1001.18		2007	2	raw
Continued population recovery by Australian fur seals	Kirkwood et al. (2010)	Vic	The Skerries	Outer	CMR	2008-01-15	17/1/2008	337	183	300	0	888.087		2007	3	raw
Continued population recovery by Australian fur seals	Kirkwood et al. (2010)	Vic	The Skerries	Outer	CMR	2008-01-15	17/1/2008	337	186	318	0	911.781		2007	4	raw
Continued population recovery by Australian fur seals	Kirkwood et al. (2010)	Vic	The Skerries	Outer	CMR	2008-01-15	18/1/2008	337	135	260	0	983.176		2007	5	raw
Continued population recovery by Australian fur seals	Kirkwood et al. (2010)	Vic	The Skerries	Outer	CMR	2008-01-15	18/1/2008	337	163	276	0	905.829		2007	6	raw
Understanding meta-population trends of the Australian fur seal	McIntosh et al. (2018)	Vic	The Skerries	Inner	CMR	2014-01-19	21/1/2015	70	48	63	0	161.286	3	2014	1	raw
Understanding meta-population trends of the Australian fur seal	McIntosh et al. (2018)	Vic	The Skerries	Inner	CMR	2014-01-19	21/1/2015	70	31	57	0	196.469	3	2014	2	raw
Understanding meta-population trends of the Australian fur seal	McIntosh et al. (2018)	Vic	The Skerries	Inner	CMR	2014-01-19	21/1/2015	70	30	45	0	173.065	3	2014	3	raw
Understanding meta-population trends of the Australian fur seal	McIntosh et al. (2018)	Vic	The Skerries	Inner	CMR	2014-01-19	21/1/2015	70	32	49	0	175.424	3	2014	4	raw
Understanding meta-population trends of the Australian fur seal	McIntosh et al. (2018)	Vic	The Skerries	Inner	CMR	2014-01-19	21/1/2015	70	37	61	0	183.974	3	2014	5	raw
Understanding meta-population trends of the Australian fur seal	McIntosh et al. (2018)	Vic	The Skerries	Middle	CMR	2014-01-19	21/1/2015	509	252	290	0	1089	52	2014	1	raw
Understanding meta-population trends of the Australian fur seal	McIntosh et al. (2018)	Vic	The Skerries	Middle	CMR	2014-01-19	21/1/2015	509	259	255	0	999.755	52	2014	2	raw
Understanding meta-population trends of the Australian fur seal	McIntosh et al. (2018)	Vic	The Skerries	Middle	CMR	2014-01-19	21/1/2015	509	247	339	0	1206.14	52	2014	3	raw
Understanding meta-population trends of the Australian fur seal	McIntosh et al. (2018)	Vic	The Skerries	Middle	CMR	2014-01-19	21/1/2015	509	277	381	0	1207.96	52	2014	4	raw
Understanding meta-population trends of the Australian fur seal	McIntosh et al. (2018)	Vic	The Skerries	Outer	CMR	2014-01-19	21/1/2015	345	133	193	0	828.899	12	2014	1	raw
Understanding meta-population trends of the Australian fur seal	McIntosh et al. (2018)	Vic	The Skerries	Outer	CMR	2014-01-19	21/1/2015	345	112	214	0	1000.26	12	2014	2	raw
Understanding meta-population trends of the Australian fur seal	McIntosh et al. (2018)	Vic	The Skerries	Outer	CMR	2014-01-19	21/1/2015	345	175	293	0	921.011	12	2014	3	raw
Understanding meta-population trends of the Australian fur seal	McIntosh et al. (2018)	Vic	The Skerries	Outer	CMR	2014-01-19	21/1/2015	345	106	218	0	1049.93	12	2014	4	raw
Remotely piloted aircraft improve precision of capture-mark-resight population estimates of Australian fur seals	Sorrell et al. (2019)	Vic	The Skerries	Inner	CMR	2018-01-19	20/1/2018	80	42	57	0	187.372	2	2017	1	raw
Remotely piloted aircraft improve precision of capture-mark-resight population estimates of Australian fur seals	Sorrell et al. (2019)	Vic	The Skerries	Inner	CMR	2018-01-19	20/1/2018	80	43	48	0	168.364	2	2017	2	raw
Remotely piloted aircraft improve precision of capture-mark-resight population estimates of Australian fur seals	Sorrell et al. (2019)	Vic	The Skerries	Inner	CMR	2018-01-19	20/1/2018	80	53	61	0	171.5	2	2017	3	raw
Remotely piloted aircraft improve precision of capture-mark-resight population estimates of Australian fur seals	Sorrell et al. (2019)	Vic	The Skerries	Inner	CMR	2018-01-19	20/1/2018	80	37	40	0	165.263	2	2017	4	raw
Remotely piloted aircraft improve precision of capture-mark-resight population estimates of Australian fur seals	Sorrell et al. (2019)	Vic	The Skerries	Middle	CMR	2018-01-19	20/1/2018	261	174	257	0	645.766	97	2017	1	raw
Remotely piloted aircraft improve precision of capture-mark-resight population estimates of Australian fur seals	Sorrell et al. (2019)	Vic	The Skerries	Middle	CMR	2018-01-19	20/1/2018	261	191	244	0	593.958	97	2017	2	raw
Remotely piloted aircraft improve precision of capture-mark-resight population estimates of Australian fur seals	Sorrell et al. (2019)	Vic	The Skerries	Middle	CMR	2018-01-19	20/1/2018	261	194	306	0	672.138	97	2017	3	raw
Remotely piloted aircraft improve precision of capture-mark-resight population estimates of Australian fur seals	Sorrell et al. (2019)	Vic	The Skerries	Middle	CMR	2018-01-19	20/1/2018	261	227	357	0	671.237	97	2017	4	raw
Remotely piloted aircraft improve precision of capture-mark-resight population estimates of Australian fur seals	Sorrell et al. (2019)	Vic	The Skerries	Outer	CMR	2018-01-19	20/1/2018	266	88	195	0	851	6	2017	1	raw
Remotely piloted aircraft improve precision of capture-mark-resight population estimates of Australian fur seals	Sorrell et al. (2019)	Vic	The Skerries	Outer	CMR	2018-01-19	20/1/2018	266	104	199	0	772.029	6	2017	2	raw
Remotely piloted aircraft improve precision of capture-mark-resight population estimates of Australian fur seals	Sorrell et al. (2019)	Vic	The Skerries	Outer	CMR	2018-01-19	20/1/2018	266	122	265	0	841.244	6	2017	3	raw
Remotely piloted aircraft improve precision of capture-mark-resight population estimates of Australian fur seals	Sorrell et al. (2019)	Vic	The Skerries	Outer	CMR	2018-01-19	20/1/2018	266	110	183	0	706.189	6	2017	4	raw
Pup production and breeding areas of Australian fur seals at Kanowna Island and The Skerries in Northeastern Bass Straight	Arnould & Littnan (2000)	Vic	The Skerries	Inner	Direct		10/1/1999					32	0	1998	1	raw
Pup production and breeding areas of Australian fur seals at Kanowna Island and The Skerries in Northeastern Bass Straight	Arnould & Littnan (2000)	Vic	The Skerries	Middle	Direct		10/1/1999					261	9	1998	1	raw
Pup production and breeding areas of Australian fur seals at Kanowna Island and The Skerries in Northeastern Bass Straight	Arnould & Littnan (2000)	Vic	The Skerries	Outer	Direct		10/1/1999					24	0	1998	1	raw
Data from DPIPWE Tasmania	S.Thalmann, DPIPWE unpub. data	Tas	Bull Rock		Direct		2018-01-05					44	0	2017	1	raw
Data from DPIPWE Tasmania	S.Thalmann, DPIPWE unpub. data	Tas	Bull Rock		Direct		2018-01-05					43	0	2017	2	raw
Data from DPIPWE Tasmania	S.Thalmann, DPIPWE unpub. data	Tas	Tenth Island		CMR	2018-01-04	2018-01-05	86	14	27		239.8	9	2017	1	raw
Data from DPIPWE Tasmania	S.Thalmann, DPIPWE unpub. data	Tas	Tenth Island		CMR	2018-01-04	2018-01-05	86	15	27		230.125	9	2017	2	raw
Data from DPIPWE Tasmania	S.Thalmann, DPIPWE unpub. data	Tas	Tenth Island		CMR	2018-01-04	2018-01-05	86	15	23		208.625	9	2017	3	raw
Data from DPIPWE Tasmania	S.Thalmann, DPIPWE unpub. data	Tas	Tenth Island		CMR	2018-01-04	2018-01-05	86	12	33		303.308	9	2017	4	raw
Data from DPIPWE Tasmania	S.Thalmann, DPIPWE unpub. data	Tas	Tenth Island		CMR	2018-01-04	2018-01-05	86	17	30		228.333	9	2017	5	raw
Data from DPIPWE Tasmania	S.Thalmann, DPIPWE unpub. data	Tas	Tenth Island		CMR	2018-01-04	2018-01-05	86	21	26		186.636	9	2017	6	raw
Data from DPIPWE Tasmania	S.Thalmann, DPIPWE unpub. data	Tas	Tenth Island		CMR	2018-01-04	2018-01-05	86	19	40		257	9	2017	7	raw
Data from DPIPWE Tasmania	S.Thalmann, DPIPWE unpub. data	Tas	Tenth Island		CMR	2018-01-04	2018-01-05	86	16	43		302.529	9	2017	8	raw
Data from DPIPWE Tasmania	S.Thalmann, DPIPWE unpub. data	Tas	Tenth Island		CMR	2018-01-04	2018-01-05	86	25	40		217.308	9	2017	9	raw
Data from DPIPWE Tasmania	S.Thalmann, DPIPWE unpub. data	Tas	Wright Rock		Direct		2018-01-08					291	0	2017	1	raw
Data from DPIPWE Tasmania	S.Thalmann, DPIPWE unpub. data	Tas	Wright Rock		Direct		2018-01-08					287	0	2017	2	raw
Data from DPIPWE Tasmania	S.Thalmann, DPIPWE unpub. data	Tas	Double Rocks		Direct		2018-01-08					359	0	2017	1	raw
Data from DPIPWE Tasmania	S.Thalmann, DPIPWE unpub. data	Tas	Double Rocks		Direct		2018-01-08					335	0	2017	2	raw
Data from DPIPWE Tasmania	S.Thalmann, DPIPWE unpub. data	Tas	Judgement Rock	SW and S	CMR	2018-01-09	2018-01-11	513	77	353		2833.65	34	2017	1	raw
Data from DPIPWE Tasmania	S.Thalmann, DPIPWE unpub. data	Tas	Judgement Rock	SW and S	CMR	2018-01-09	2018-01-11	513	100	324		2157.66	34	2017	2	raw
Data from DPIPWE Tasmania	S.Thalmann, DPIPWE unpub. data	Tas	Judgement Rock	SW and S	CMR	2018-01-09	2018-01-11	513	82	382		2873.04	34	2017	3	raw
Data from DPIPWE Tasmania	S.Thalmann, DPIPWE unpub. data	Tas	Judgement Rock	SW and S	CMR	2018-01-09	2018-01-11	513	93	329		2307.5	34	2017	4	raw
Data from DPIPWE Tasmania	S.Thalmann, DPIPWE unpub. data	Tas	Judgement Rock	SW and S	CMR	2018-01-09	2018-01-11	513	99	361		2363.93	34	2017	5	raw
Data from DPIPWE Tasmania	S.Thalmann, DPIPWE unpub. data	Tas	Judgement Rock	SW and S	CMR	2018-01-09	2018-01-11	513	127	369		1990.88	34	2017	6	raw
Data from DPIPWE Tasmania	S.Thalmann, DPIPWE unpub. data	Tas	Judgement Rock	SW and S	CMR	2018-01-09	2018-01-11	513	86	380		2752.69	34	2017	7	raw
Data from DPIPWE Tasmania	S.Thalmann, DPIPWE unpub. data	Tas	Judgement Rock	SW and S	CMR	2018-01-09	2018-01-11	513	111	398		2334.98	34	2017	8	raw
Data from DPIPWE Tasmania	S.Thalmann, DPIPWE unpub. data	Tas	Judgement Rock	East Point	CMR	2018-01-09	2018-01-11	513	16	36		1598.35	34	2017	1	raw
Data from DPIPWE Tasmania	S.Thalmann, DPIPWE unpub. data	Tas	Judgement Rock	East Point	CMR	2018-01-09	2018-01-11	513	15	36		1666.25	34	2017	2	raw
Data from DPIPWE Tasmania	S.Thalmann, DPIPWE unpub. data	Tas	Judgement Rock	East Point	CMR	2018-01-09	2018-01-11	513	22	31		1203.43	34	2017	3	raw
Data from DPIPWE Tasmania	S.Thalmann, DPIPWE unpub. data	Tas	Judgement Rock	East Point	CMR	2018-01-09	2018-01-11	513	19	39		1512.35	34	2017	4	raw
Data from DPIPWE Tasmania	S.Thalmann, DPIPWE unpub. data	Tas	Judgement Rock	East Point	CMR	2018-01-09	2018-01-11	513	6	22		2124.29	34	2017	5	raw
Data from DPIPWE Tasmania	S.Thalmann, DPIPWE unpub. data	Tas	Judgement Rock	East Point	CMR	2018-01-09	2018-01-11	513	11	24		1538	34	2017	6	raw
Data from DPIPWE Tasmania	S.Thalmann, DPIPWE unpub. data	Tas	Judgement Rock	East Point	CMR	2018-01-09	2018-01-11	513	8	27		2051	34	2017	7	raw
Data from DPIPWE Tasmania	S.Thalmann, DPIPWE unpub. data	Tas	Judgement Rock	East Point	CMR	2018-01-09	2018-01-11	513	6	27		2490.71	34	2017	8	raw
Data from DPIPWE Tasmania	S.Thalmann, DPIPWE unpub. data	Tas	Judgement Rock	North Slope	CMR	2018-01-09	2018-01-11	513	12	34		1853.69	34	2017	1	raw
Data from DPIPWE Tasmania	S.Thalmann, DPIPWE unpub. data	Tas	Judgement Rock	North Slope	CMR	2018-01-09	2018-01-11	513	16	29		1387.12	34	2017	2	raw
Data from DPIPWE Tasmania	S.Thalmann, DPIPWE unpub. data	Tas	Judgement Rock	North Slope	CMR	2018-01-09	2018-01-11	513	17	38		1595	34	2017	3	raw
Data from DPIPWE Tasmania	S.Thalmann, DPIPWE unpub. data	Tas	Judgement Rock	North Slope	CMR	2018-01-09	2018-01-11	513	23	33		1217.38	34	2017	4	raw
Data from DPIPWE Tasmania	S.Thalmann, DPIPWE unpub. data	Tas	Judgement Rock	North Slope	CMR	2018-01-09	2018-01-11	513	26	51		1481	34	2017	5	raw
Data from DPIPWE Tasmania	S.Thalmann, DPIPWE unpub. data	Tas	Judgement Rock	North Slope	CMR	2018-01-09	2018-01-11	513	17	57		2136.5	34	2017	6	raw
Data from DPIPWE Tasmania	S.Thalmann, DPIPWE unpub. data	Tas	Judgement Rock	North Slope	CMR	2018-01-09	2018-01-11	513	12	52		2564	34	2017	7	raw
Data from DPIPWE Tasmania	S.Thalmann, DPIPWE unpub. data	Tas	Judgement Rock	North Slope	CMR	2018-01-09	2018-01-11	513	18	48		1808	34	2017	8	raw
Data from DPIPWE Tasmania	S.Thalmann, DPIPWE unpub. data	Tas	Moriaty Rock		Aerial		2018-01-12					81		2017	1	raw
Data from DPIPWE Tasmania	S.Thalmann, DPIPWE unpub. data	Tas	Moriaty Rock		Aerial		2018-01-12					82		2017	2	raw
Data from DPIPWE Tasmania	S.Thalmann, DPIPWE unpub. data	Tas	Reid Rocks		Aerial		2018-01-18					1560		2017	1	raw
Data from DPIPWE Tasmania	S.Thalmann, DPIPWE unpub. data	Tas	Reid Rocks		Aerial		2018-01-18					1577		2017	2	raw
Data from DPIPWE Tasmania	S.Thalmann, DPIPWE unpub. data	Tas	Ile des Phoques		Direct		2018-01-23					31	1	2017	1	raw
Data from DPIPWE Tasmania	S.Thalmann, DPIPWE unpub. data	Tas	Wendar Island		Direct		2018-02-06					45	0	2017	1	raw
Data from DPIPWE Tasmania	S.Thalmann, DPIPWE unpub. data	Tas	Wendar Island		Direct		2018-02-06					45	0	2017	2	raw
Data from DPIPWE Tasmania	S.Thalmann, DPIPWE unpub. data	Tas	Maatsuyker Island		Direct		2018-02-07					70		2017	1	raw
Data from DPIPWE Tasmania	S.Thalmann, DPIPWE unpub. data	Tas	Maatsuyker Island		Direct		2018-02-07					82			2	raw
Data from DPIPWE Tasmania	S.Thalmann, DPIPWE unpub. data	Tas	Needles		Direct		2018-02-07					152		2017	1	raw
Data from DPIPWE Tasmania	S.Thalmann, DPIPWE unpub. data	Tas	Needles		Direct		2018-02-07					158		2017	2	raw
Data from DPIPWE Tasmania	S.Thalmann, DPIPWE unpub. data	Tas	Walker Island		Direct		2018-02-08					94	0	2017	1	raw
Data from DPIPWE Tasmania	S.Thalmann, DPIPWE unpub. data	Tas	Walker Island		Direct		2018-02-08					99	0	2017	2	raw
Data from DPIPWE Tasmania	S.Thalmann, DPIPWE unpub. data	Tas	Sloop Rock		Direct		2018-02-21					31	0	2017	1	raw
Data from DPIPWE Tasmania	S.Thalmann, DPIPWE unpub. data	Tas	Sloop Rock		Direct		2018-02-21					31	0	2017	2	raw
Data from DPIPWE Tasmania	S.Thalmann, DPIPWE unpub. data	Tas	West Moncouer		na
